# Supplementary material for: (4Z)-4-[(2E)-1-Hydr­oxy-3-(4-methoxy­phen­yl)prop-2-en­ylidene]-3-methyl-1-phenyl-1H-pyrazol-5(4H)-one
Source: Acta Crystallogr Sect E Struct Rep Online. 2009 Nov 11;65(Pt 12):o3046. doi: 10.1107/S1600536809046200 (PMC2972098; doi:10.1107/S1600536809046200)
Supplement: Supplementary file 2 [file e-65-o3046-Isup2.hkl]

#
# h,k,l, Fc-squared, Fo-squared, sigma(Fo-squared) and status flag
#
data_I
_shelx_title ' KH2_PU_0m in Cc'
_shelx_refln_list_code          4
_shelx_F_calc_maximum      241.12
_exptl_crystal_F_000       704.00
_reflns_d_resolution_high  0.7503
 
loop_
 _symmetry_equiv_pos_as_xyz
 'x, y, z'
 'x, -y, z+1/2'
 'x+1/2, y+1/2, z'
 'x+1/2, -y+1/2, z+1/2'
 
_cell_length_a     5.0803
_cell_length_b    22.7645
_cell_length_c    14.5880
_cell_angle_alpha  90.000
_cell_angle_beta   97.626
_cell_angle_gamma  90.000
 
_shelx_F_squared_multiplier     1.000
 
loop_
 _refln_index_h
 _refln_index_k
 _refln_index_l
 _refln_F_squared_calc
 _refln_F_squared_meas
 _refln_F_squared_sigma
 _refln_observed_status
   2   0   0      239.77      225.98     11.66 o
   4   0   0      287.65      298.82      9.23 o
   6   0   0       18.46       17.10      2.84 o
   1   1   0     1085.03     1014.27      9.27 o
   3   1   0      349.78      319.22      6.99 o
   5   1   0      863.48      853.06      9.71 o
   2   2   0     1390.65     1351.89     15.76 o
   4   2   0        8.48        8.08      1.31 o
   6   2   0       26.42       28.89      2.15 o
   1   3   0      226.44      220.42      2.14 o
   3   3   0      889.08      908.13     11.16 o
   5   3   0      281.34      273.77      4.53 o
   0   4   0    31074.07    29882.64    350.89 o
   2   4   0     1312.74     1336.17     10.75 o
   4   4   0      174.39      168.47      2.71 o
   6   4   0        7.69       10.32      1.93 o
   1   5   0     5214.55     5019.74     36.49 o
   3   5   0      833.91      850.88      8.01 o
   5   5   0      506.24      522.32      7.81 o
   0   6   0     2121.96     2108.85     23.46 o
   2   6   0     1536.73     1688.98     17.97 o
   4   6   0       43.59       43.85      1.97 o
   6   6   0        0.16        1.32      2.04 o
   1   7   0      508.54      502.67      5.56 o
   3   7   0      457.24      473.59      5.59 o
   5   7   0       77.73       68.88      3.82 o
   0   8   0      159.61      137.18      3.22 o
   2   8   0     1929.00     2067.66     25.14 o
   4   8   0       50.57       54.36      2.89 o
   6   8   0        1.84        0.38      3.55 o
   1   9   0     1839.89     1955.96     18.32 o
   3   9   0      185.89      184.99      3.66 o
   5   9   0       16.03       16.04      2.65 o
   0  10   0      123.59      120.49      4.01 o
   2  10   0     1158.82     1285.71     13.68 o
   4  10   0       27.14       24.80      2.65 o
   6  10   0       26.54       23.94      3.54 o
   1  11   0      325.44      341.21      4.98 o
   3  11   0      144.91      135.05      4.14 o
   5  11   0       14.18       15.24      3.15 o
   0  12   0     1837.04     1855.25     26.75 o
   2  12   0      289.12      283.97      5.24 o
   4  12   0      448.97      426.46     12.16 o
   6  12   0        7.46        6.38      3.33 o
   1  13   0     1264.77     1299.57     15.11 o
   3  13   0       81.28       83.15      3.48 o
   5  13   0       35.48       38.06      5.65 o
   0  14   0      185.03      181.78      6.47 o
   2  14   0      411.52      401.21      6.65 o
   4  14   0       95.93       87.04      5.02 o
   1  15   0      550.65      548.61      8.19 o
   3  15   0      110.17      110.47      4.80 o
   5  15   0       28.73       32.90      5.74 o
   0  16   0       55.64       52.96      4.23 o
   2  16   0      135.73      125.52      5.09 o
   4  16   0       35.22       19.33      4.17 o
   1  17   0      202.08      193.42      7.32 o
   3  17   0       30.64       28.92      4.03 o
   5  17   0       21.90       20.52      4.37 o
   0  18   0        4.56       -0.35      2.93 o
   2  18   0      147.72      140.10      5.33 o
   4  18   0       10.01        0.19      3.65 o
   1  19   0       25.94       24.72      3.36 o
   3  19   0       84.20       73.42      5.21 o
   5  19   0       23.91       31.72      4.94 o
   0  20   0     1291.87     1263.57     29.25 o
   2  20   0      154.92      155.03      5.90 o
   4  20   0       17.60       20.01      4.41 o
   1  21   0      349.55      342.81      8.71 o
   3  21   0       27.15       37.50      6.97 o
   0  22   0       37.30       46.11      6.63 o
   2  22   0        7.54        5.36      3.40 o
   4  22   0        7.67       11.55      5.18 o
   1  23   0       12.26        3.19      3.64 o
   3  23   0       15.27        5.79      6.19 o
   0  24   0       14.91        9.57      5.65 o
   2  24   0       40.03       55.66      6.02 o
   4  24   0        7.78       15.02      6.88 o
   1  25   0        9.59       12.95      4.04 o
   3  25   0       43.55       50.73      8.43 o
   0  26   0      163.66      198.37     12.00 o
   2  26   0       32.85       30.44      6.79 o
   1  27   0       29.23       42.95      5.87 o
   3  27   0        8.75       10.49      5.92 o
   0  28   0       13.90       30.25      7.29 o
   2  28   0        0.72       -5.76      5.76 o
   1  29   0        0.82        6.20      6.25 o
   0  30   0       13.01       24.28      9.94 o
  -5   1   1        2.81        2.61      1.65 o
  -3   1   1      220.45      215.42      4.51 o
  -1   1   1     2829.69     2752.86     38.92 o
   1   1   1     2387.58     2368.28     17.10 o
   3   1   1      452.96      482.15      5.54 o
   5   1   1       28.56       30.45      2.46 o
  -6   2   1       17.10       18.16      2.20 o
  -4   2   1       38.02       35.31      1.83 o
  -2   2   1      617.59      604.64      7.60 o
   0   2   1     7444.55     7163.34    134.03 o
   2   2   1      386.16      355.30      3.81 o
   4   2   1       84.18       92.29      2.44 o
   6   2   1        2.87        2.08      2.03 o
  -5   3   1      301.36      301.15      5.36 o
  -3   3   1     1350.68     1299.91     18.99 o
  -1   3   1      992.97     1027.03      8.37 o
   1   3   1       20.30       22.96      0.72 o
   3   3   1       11.21        9.35      1.03 o
   5   3   1       51.06       54.57      2.28 o
  -6   4   1        6.83        4.14      3.26 o
  -4   4   1       33.23       34.67      1.58 o
  -2   4   1      303.89      303.56      3.31 o
   0   4   1    10395.65    10031.94     75.40 o
   2   4   1      998.69      962.20      8.86 o
   4   4   1      505.67      499.70      6.03 o
   6   4   1        6.31        5.79      2.15 o
  -5   5   1      100.02      103.74      3.15 o
  -3   5   1     1005.85      949.28     10.15 o
  -1   5   1     4516.10     4363.60     33.19 o
   1   5   1     1042.49      921.58      7.69 o
   3   5   1      940.36      928.48      8.94 o
   5   5   1      132.46      126.60      3.43 o
  -6   6   1       58.90       57.98      3.53 o
  -4   6   1       20.54       22.20      1.50 o
  -2   6   1      255.39      301.10      5.24 o
   0   6   1     3788.79     3893.54     29.86 o
   2   6   1     2249.30     2343.01     22.86 o
   4   6   1      356.82      366.13      5.13 o
   6   6   1       43.23       48.43      3.27 o
  -5   7   1      150.06      160.59      6.34 o
  -3   7   1      173.50      180.73      3.19 o
  -1   7   1      328.69      331.96      4.09 o
   1   7   1     1359.85     1370.88     13.06 o
   3   7   1      198.25      189.26      3.43 o
   5   7   1       12.97       11.25      2.12 o
  -6   8   1       35.17       40.76      3.41 o
  -4   8   1      103.09       94.19      3.17 o
  -2   8   1       95.25       88.28      2.44 o
   0   8   1      127.57      111.57      2.53 o
   2   8   1      111.21      117.61      2.85 o
   4   8   1       19.82       19.43      2.19 o
   6   8   1       18.91       20.81      3.25 o
  -5   9   1      124.97      126.62      5.44 o
  -3   9   1      131.18      136.31      3.10 o
  -1   9   1     1191.96     1249.63     12.25 o
   1   9   1     2086.40     2215.10     20.61 o
   3   9   1       37.97       42.05      2.21 o
   5   9   1       12.27       16.71      2.99 o
  -6  10   1       14.72       12.28      5.75 o
  -4  10   1        6.76        6.31      2.26 o
  -2  10   1      183.19      167.06      3.24 o
   0  10   1      228.20      264.24      4.45 o
   2  10   1      914.87      932.88      9.81 o
   4  10   1       95.18       87.81      3.91 o
   6  10   1        7.36       10.26      3.28 o
  -5  11   1       26.09       28.21      3.44 o
  -3  11   1       30.39       30.48      2.18 o
  -1  11   1      396.93      417.85      5.45 o
   1  11   1     1386.47     1528.51     15.06 o
   3  11   1        9.77       10.42      1.79 o
   5  11   1        9.17        8.40      3.08 o
  -6  12   1       19.72       21.23      3.75 o
  -4  12   1       47.44       52.01      3.49 o
  -2  12   1       98.36       99.76      3.01 o
   0  12   1      218.72      216.36      4.34 o
   2  12   1       53.39       61.30      2.41 o
   4  12   1       14.83        6.37      2.91 o
   6  12   1       13.30       17.77      3.74 o
  -5  13   1       12.84       14.82      3.47 o
  -3  13   1       52.65       49.48      2.61 o
  -1  13   1      421.22      491.58      7.23 o
   1  13   1      487.66      447.46      6.77 o
   3  13   1      240.57      252.64      7.01 o
   5  13   1        0.86       -1.51      3.07 o
  -4  14   1       72.29       74.24      4.70 o
  -2  14   1      456.35      471.00      7.36 o
   0  14   1      215.45      217.69      4.99 o
   2  14   1       34.25       36.07      2.36 o
   4  14   1      335.13      339.10      9.15 o
  -5  15   1       14.25       17.31      3.79 o
  -3  15   1       45.41       44.76      3.49 o
  -1  15   1     1310.37     1309.02     15.66 o
   1  15   1      282.32      277.11      9.89 o
   3  15   1      164.47      161.98      5.63 o
   5  15   1        1.97        2.66      3.62 o
  -4  16   1      102.02      103.16      5.55 o
  -2  16   1      178.96      174.52      5.14 o
   0  16   1       50.04       46.22      2.81 o
   2  16   1       87.21       91.52      4.60 o
   4  16   1      271.87      289.63      8.77 o
  -5  17   1       31.08       39.96      4.68 o
  -3  17   1      179.66      183.57     10.40 o
  -1  17   1      224.97      194.62      4.90 o
   1  17   1      849.98      784.17     13.06 o
   3  17   1      106.37      109.08      5.75 o
   5  17   1       10.18        7.73      3.85 o
  -4  18   1       58.04       58.08      6.50 o
  -2  18   1      292.81      292.99      7.51 o
   0  18   1      257.22      260.94      6.18 o
   2  18   1      203.17      191.05      6.79 o
   4  18   1       62.19       62.28      5.11 o
  -5  19   1        6.01        5.69      4.01 o
  -3  19   1       26.80       30.18      4.29 o
  -1  19   1      140.23      133.18      5.35 o
   1  19   1      314.69      300.29      8.46 o
   3  19   1      104.05       88.23      5.70 o
   5  19   1       18.93       19.44      4.61 o
  -4  20   1       25.44       22.31      4.43 o
  -2  20   1       36.17       33.59      3.75 o
   0  20   1      271.62      264.49      6.92 o
   2  20   1       65.97       68.36      4.96 o
   4  20   1       20.09       22.38      4.58 o
  -3  21   1       60.16       59.36      5.32 o
  -1  21   1      321.30      315.59     10.81 o
   1  21   1      439.16      418.70      9.82 o
   3  21   1       34.50       31.81      4.68 o
  -4  22   1        4.89        7.24      4.30 o
  -2  22   1       18.90       14.68      3.98 o
   0  22   1      207.47      201.46      7.80 o
   2  22   1       37.74       36.71      4.32 o
   4  22   1        4.16        3.49      5.21 o
  -3  23   1       15.14       11.58      4.32 o
  -1  23   1      111.81      118.86     10.08 o
   1  23   1       18.82       18.81      3.98 o
   3  23   1        3.38        2.84      4.37 o
  -4  24   1        0.11       -2.80      4.37 o
  -2  24   1        4.07        5.92      4.40 o
   0  24   1       45.12       48.79      4.90 o
   2  24   1       14.28       11.48      5.54 o
   4  24   1       36.52       47.07      5.92 o
  -3  25   1        3.31        1.03      4.33 o
  -1  25   1       46.90       57.59      5.19 o
   1  25   1        6.15        2.28      3.60 o
   3  25   1        0.15       -5.12      5.12 o
  -2  26   1        3.59       -4.21      5.19 o
   0  26   1       14.88       15.00      4.34 o
   2  26   1       25.69       35.62      6.96 o
  -3  27   1       12.62        2.66      7.77 o
  -1  27   1        3.07        5.62      7.86 o
   1  27   1        0.26        1.93      4.60 o
  -2  28   1       13.36       14.61      6.97 o
   0  28   1       10.27       15.42      4.62 o
   2  28   1        0.30       -5.49      5.49 o
  -1  29   1       24.49       21.77     12.79 o
   1  29   1       16.64       25.44      7.40 o
   0  30   1        2.44       -0.70      5.75 o
  -6   0   2       28.42       30.37      4.10 o
  -4   0   2       69.52       69.85      8.81 o
  -2   0   2      512.36      439.17     16.94 o
   0   0   2     8323.33     8259.20    145.73 o
   2   0   2     6458.81     6550.22     85.52 o
   4   0   2      427.41      437.06      8.40 o
   6   0   2       13.90       18.06      3.55 o
  -5   1   2       54.90       57.36      7.36 o
  -3   1   2      272.62      270.19     10.38 o
  -1   1   2      134.62      115.30      1.53 o
   1   1   2     2190.96     2289.27     15.70 o
   3   1   2       41.77       47.82      1.42 o
   5   1   2       65.41       63.32      2.65 o
  -6   2   2       12.84        9.74      2.68 o
  -4   2   2      125.25      130.00      7.88 o
  -2   2   2      399.92      385.33      5.17 o
   0   2   2       13.29        7.72      0.91 o
   2   2   2     1072.95     1123.53     11.40 o
   4   2   2       25.93       22.67      1.70 o
   6   2   2        2.19       -0.87      2.08 o
  -5   3   2      216.73      232.53      7.52 o
  -3   3   2      327.47      326.32      4.86 o
  -1   3   2     6532.08     6405.96     70.99 o
   1   3   2      147.07      136.61      2.01 o
   3   3   2      392.48      423.60      5.10 o
   5   3   2       82.51       79.86      2.82 o
  -6   4   2       55.64       61.31      3.59 o
  -4   4   2       62.26       55.85      2.90 o
  -2   4   2      437.04      444.52      4.95 o
   0   4   2     2295.09     2228.99     18.93 o
   2   4   2      541.17      585.37      6.70 o
   4   4   2       69.79       69.68      2.29 o
   6   4   2        4.30        4.56      2.94 o
  -5   5   2       21.61       24.08      3.29 o
  -3   5   2       56.91       51.62      1.88 o
  -1   5   2     1562.97     1576.83     13.14 o
   1   5   2      102.46       97.49      1.82 o
   3   5   2      177.70      179.68      2.98 o
   5   5   2      108.46      104.69      3.56 o
  -6   6   2       22.01       20.47      2.44 o
  -4   6   2      181.45      190.45      3.90 o
  -2   6   2      854.18      849.27      8.46 o
   0   6   2     3258.39     3358.47     25.95 o
   2   6   2      703.86      758.37      9.09 o
   4   6   2       14.97        9.23      2.34 o
   6   6   2        1.49        2.88      2.41 o
  -5   7   2        1.02       -2.03      2.03 o
  -3   7   2       26.37       27.70      1.64 o
  -1   7   2       33.29       36.56      1.53 o
   1   7   2     2038.76     2194.57     20.22 o
   3   7   2       46.21       44.46      1.90 o
   5   7   2      130.56      132.47      4.73 o
  -6   8   2       36.80       44.30      3.20 o
  -4   8   2      119.16      115.07      3.78 o
  -2   8   2     1438.67     1460.57     14.11 o
   0   8   2      754.23      807.42      7.28 o
   2   8   2      478.77      441.75      5.71 o
   4   8   2      256.79      247.32      6.59 o
   6   8   2        0.11        1.34      2.91 o
  -5   9   2       10.41       10.60      2.39 o
  -3   9   2      436.45      443.96      5.97 o
  -1   9   2      443.83      444.28      5.36 o
   1   9   2      259.85      267.77      4.20 o
   3   9   2       39.50       48.68      2.33 o
   5   9   2       26.14       24.05      3.43 o
  -6  10   2        0.99        3.34      3.38 o
  -4  10   2       66.21       67.16      3.25 o
  -2  10   2      277.92      313.28      4.55 o
   0  10   2      578.80      673.93      7.97 o
   2  10   2      133.28      131.65      3.08 o
   4  10   2      395.16      405.39      8.27 o
   6  10   2        6.69        5.73      3.27 o
  -5  11   2       58.94       64.49      4.17 o
  -3  11   2       12.52       12.26      1.59 o
  -1  11   2        7.02        9.54      1.29 o
   1  11   2      812.68      879.61     10.85 o
   3  11   2      306.24      302.03      5.79 o
   5  11   2       16.07       17.21      3.43 o
  -6  12   2        0.93       -2.91      3.02 o
  -4  12   2       48.56       53.96      3.45 o
  -2  12   2      451.41      447.42      6.06 o
   0  12   2     1597.65     1767.06     19.55 o
   2  12   2       37.01       33.33      1.85 o
   4  12   2      117.91      123.85      5.52 o
   6  12   2        0.90       -0.09      3.42 o
  -5  13   2        1.34        1.82      2.92 o
  -3  13   2       52.02       54.79      2.65 o
  -1  13   2       89.46       99.51      3.17 o
   1  13   2      600.93      692.76     10.11 o
   3  13   2      316.73      294.04      6.45 o
   5  13   2       13.26       17.25      3.61 o
  -6  14   2        1.10        7.81      6.16 o
  -4  14   2      148.24      139.10      5.91 o
  -2  14   2       57.48       50.75      2.65 o
   0  14   2      358.34      396.11      6.99 o
   2  14   2       83.23       85.10      3.52 o
   4  14   2       32.88       32.57      3.93 o
  -5  15   2       10.76        9.91      3.57 o
  -3  15   2       82.65       78.38      4.67 o
  -1  15   2      354.41      379.35      6.49 o
   1  15   2      334.61      354.73      7.30 o
   3  15   2      195.42      201.37      6.30 o
   5  15   2       13.85       12.86      3.79 o
  -4  16   2       65.24       71.29      4.99 o
  -2  16   2     1149.31     1130.00     15.48 o
   0  16   2      248.78      254.66      6.31 o
   2  16   2      275.37      248.00      6.48 o
   4  16   2       25.65       22.40      4.04 o
  -5  17   2       76.18       83.01      5.74 o
  -3  17   2       18.79       12.94      3.62 o
  -1  17   2       37.94       30.56      2.66 o
   1  17   2      197.19      181.07      5.67 o
   3  17   2      336.98      306.60      9.20 o
   5  17   2        7.74       14.86      4.18 o
  -4  18   2      145.44      157.29      6.90 o
  -2  18   2      230.16      228.17      6.60 o
   0  18   2      122.48      112.40      4.80 o
   2  18   2       13.13        4.63      3.07 o
   4  18   2      106.21      110.79      6.16 o
  -5  19   2       18.50       27.15      4.71 o
  -3  19   2       54.66       53.08      4.79 o
  -1  19   2       64.85       62.65      4.05 o
   1  19   2      584.48      539.97     10.69 o
   3  19   2       32.51       31.51      4.74 o
   5  19   2       14.90       18.34      4.60 o
  -4  20   2        3.42        4.58      4.50 o
  -2  20   2      303.40      285.97      7.81 o
   0  20   2      572.30      575.52     10.28 o
   2  20   2      197.40      200.89      6.61 o
   4  20   2        0.85       -1.72      3.64 o
  -3  21   2       15.98       15.11      4.14 o
  -1  21   2       29.20       25.17      3.70 o
   1  21   2       31.43       26.70      3.63 o
   3  21   2        4.11        4.45      4.25 o
  -4  22   2       10.64       11.02      4.48 o
  -2  22   2       79.27       90.49      6.49 o
   0  22   2       27.28       23.05      4.19 o
   2  22   2        0.55        0.37      3.33 o
   4  22   2        1.34        5.37      4.39 o
  -3  23   2        9.20        4.46      4.24 o
  -1  23   2      190.14      200.21      7.79 o
   1  23   2      111.13      115.68      7.13 o
   3  23   2        4.91        3.65      4.30 o
  -4  24   2        5.30        5.23      4.62 o
  -2  24   2       15.33       15.78      4.99 o
   0  24   2       57.79       50.30      4.81 o
   2  24   2        9.65       -0.27      5.09 o
  -3  25   2       12.86        9.44      4.71 o
  -1  25   2       34.97       44.60      4.93 o
   1  25   2        3.89        6.26      3.72 o
   3  25   2        2.01        4.11      5.71 o
  -2  26   2       14.33        4.83      8.10 o
   0  26   2        6.58        7.49      4.03 o
   2  26   2        4.07        2.99      9.57 o
  -3  27   2        3.21       -6.07      6.07 o
  -1  27   2        2.11        3.98      4.75 o
   1  27   2        2.05       -2.20      4.46 o
  -2  28   2       12.90       19.56      6.85 o
   0  28   2        9.38        8.18      5.55 o
   2  28   2       13.82       10.54     10.22 o
  -1  29   2       19.44       14.73      6.93 o
   1  29   2        1.36       -5.65      5.65 o
   0  30   2       22.70       33.68      6.28 o
  -5   1   3       65.11       56.63      9.43 o
  -3   1   3      215.98      224.62     14.06 o
  -1   1   3    47097.01    45003.27    489.93 o
   1   1   3       82.34       83.05      1.36 o
   3   1   3       40.21       39.73      1.60 o
   5   1   3       51.81       51.55      2.89 o
  -6   2   3      284.62      328.53     49.58 o
  -4   2   3       40.71       40.25      2.87 o
  -2   2   3      275.00      256.28      4.29 o
   0   2   3     3187.99     3210.64     26.60 o
   2   2   3     4239.60     4401.54     41.23 o
   4   2   3     1228.15     1234.95     13.66 o
   6   2   3        1.12        1.96      2.36 o
  -5   3   3        7.33       10.56      5.43 o
  -3   3   3      723.96      737.17      9.82 o
  -1   3   3    58138.54    54499.98    652.60 o
   1   3   3       20.45       16.91      0.84 o
   3   3   3      302.07      340.63      4.63 o
   5   3   3       24.01       31.20      2.71 o
  -6   4   3       61.26       61.38      5.74 o
  -4   4   3       55.80       52.96      2.58 o
  -2   4   3      801.46      789.69      8.21 o
   0   4   3      181.53      183.57      2.64 o
   2   4   3     4855.23     5175.76     45.71 o
   4   4   3     1596.56     1537.53     16.51 o
   6   4   3        0.95       -0.17      2.32 o
  -5   5   3       67.28       67.63      3.75 o
  -3   5   3     1247.07     1245.98     14.74 o
  -1   5   3     4710.12     4651.88     37.19 o
   1   5   3     3283.11     3517.85     33.33 o
   3   5   3       93.75      105.17      2.57 o
   5   5   3       28.04       30.40      2.70 o
  -6   6   3        9.20        7.80      2.02 o
  -4   6   3      128.84      116.85      3.01 o
  -2   6   3      786.68      770.50      7.83 o
   0   6   3     1581.75     1688.46     14.92 o
   2   6   3      783.26      885.58      9.18 o
   4   6   3     1360.12     1386.82     15.29 o
   6   6   3       15.68       18.58      3.30 o
  -5   7   3        6.36        5.30      1.80 o
  -3   7   3      352.84      378.40      4.91 o
  -1   7   3     1082.13     1056.45      9.87 o
   1   7   3      720.50      697.40     16.81 o
   3   7   3      130.13      130.23      3.45 o
   5   7   3       81.23       84.09      3.99 o
  -6   8   3        2.90        1.77      4.36 o
  -4   8   3       39.42       34.45      2.13 o
  -2   8   3      797.63      767.40      8.14 o
   0   8   3     3900.60     4096.85     33.13 o
   2   8   3      347.50      379.31      5.64 o
   4   8   3      292.69      274.31      5.94 o
   6   8   3       12.40       16.25      3.56 o
  -5   9   3       37.31       44.24      2.84 o
  -3   9   3      534.12      568.27      7.09 o
  -1   9   3      920.34      894.98      9.30 o
   1   9   3      349.29      399.72      5.72 o
   3   9   3      504.86      488.59      7.43 o
   5   9   3       93.35       97.47      5.03 o
  -6  10   3        2.74        0.03      2.56 o
  -4  10   3       38.65       40.19      2.78 o
  -2  10   3      720.68      727.50      8.15 o
   0  10   3     1346.04     1403.49     15.72 o
   2  10   3      462.24      422.64      6.34 o
   4  10   3       62.54       50.16      4.60 o
   6  10   3        9.63       11.81      3.63 o
  -5  11   3      120.81      127.73      4.69 o
  -3  11   3       49.85       58.47      2.12 o
  -1  11   3      118.76      130.88      2.92 o
   1  11   3     2146.49     2246.89     26.27 o
   3  11   3      276.43      253.63      6.13 o
   5  11   3        8.04        7.02      3.19 o
  -6  12   3        1.45       -2.22      4.65 o
  -4  12   3      113.19      117.00      4.46 o
  -2  12   3      166.23      167.99      3.60 o
   0  12   3     1296.80     1439.90     16.43 o
   2  12   3       42.85       42.37      2.29 o
   4  12   3      175.28      171.07      6.51 o
  -5  13   3        6.14        2.07      3.05 o
  -3  13   3       85.53      100.55      3.40 o
  -1  13   3       32.36       26.69      1.99 o
   1  13   3      210.44      215.58      6.04 o
   3  13   3       15.96        7.37      2.74 o
   5  13   3        7.54        6.80      4.09 o
  -6  14   3        0.11       -5.76      5.76 o
  -4  14   3        4.28        3.87      2.97 o
  -2  14   3      103.79       94.89      3.17 o
   0  14   3      141.82      179.36      6.31 o
   2  14   3      114.83      117.11      3.66 o
   4  14   3      175.99      191.32      7.82 o
  -5  15   3      112.38      111.33      5.81 o
  -3  15   3      181.49      179.41      6.66 o
  -1  15   3      224.04      219.51      4.86 o
   1  15   3      245.98      267.10      6.46 o
   3  15   3      201.65      182.29      6.90 o
   5  15   3        2.79        2.40      4.57 o
  -4  16   3       39.63       38.26      4.28 o
  -2  16   3      507.27      512.55      9.77 o
   0  16   3      438.69      454.30      8.12 o
   2  16   3      184.58      166.87      5.58 o
   4  16   3      142.80      149.69     11.86 o
  -5  17   3       18.60       22.02      4.34 o
  -3  17   3      108.64       95.58      5.42 o
  -1  17   3      616.99      624.99     10.17 o
   1  17   3      287.45      248.00      7.58 o
   3  17   3      141.59      137.79      7.15 o
   5  17   3       24.71       27.65      4.65 o
  -4  18   3        4.78        3.79      3.66 o
  -2  18   3      174.56      173.65      5.98 o
   0  18   3      580.97      558.59      9.70 o
   2  18   3      125.92      112.29      6.38 o
   4  18   3       11.79        6.89      3.85 o
  -5  19   3        4.55        1.73      4.05 o
  -3  19   3       14.26       10.24      3.74 o
  -1  19   3      367.20      357.36      8.45 o
   1  19   3       71.64       72.53      5.38 o
   3  19   3        3.43       -3.43      3.43 o
  -4  20   3       30.27       34.87      4.73 o
  -2  20   3      232.24      225.54      8.01 o
   0  20   3        5.34       -2.15      2.79 o
   2  20   3       63.72       66.34      4.41 o
   4  20   3       22.66       15.64      4.35 o
  -3  21   3       12.94       11.45      4.08 o
  -1  21   3      269.52      271.75      8.63 o
   1  21   3       94.57       97.71      5.69 o
   3  21   3        3.65        1.09      3.88 o
  -4  22   3        9.39        9.46      4.47 o
  -2  22   3        5.67        4.41      4.28 o
   0  22   3       87.52       72.87      5.37 o
   2  22   3       72.00       61.89      5.00 o
   4  22   3       24.58       27.18      6.03 o
  -3  23   3       64.42       79.43      6.10 o
  -1  23   3        7.08        1.50      3.52 o
   1  23   3       43.61       49.95      7.29 o
   3  23   3        4.85       12.75      4.84 o
  -4  24   3       15.25        7.92      5.46 o
  -2  24   3       19.93       27.90      7.16 o
   0  24   3      101.60      114.79      6.53 o
   2  24   3       25.09       20.66      5.88 o
  -3  25   3        1.99       -0.87      4.46 o
  -1  25   3       80.27       77.50      6.63 o
   1  25   3       16.44       18.38      4.40 o
   3  25   3       23.32       33.45      6.87 o
  -2  26   3       13.38        1.01      6.04 o
   0  26   3        1.48       -0.33      3.67 o
   2  26   3       26.46       45.44      7.65 o
  -3  27   3        5.78        1.98      6.11 o
  -1  27   3       27.25       31.95      5.81 o
   1  27   3       23.56       36.28      5.92 o
  -2  28   3        9.10       18.18      7.68 o
   0  28   3        5.56        5.93      4.39 o
   2  28   3        7.12       13.76      8.56 o
  -1  29   3       40.68       41.30     12.25 o
   1  29   3        3.04        7.13      8.05 o
  -6   0   4      187.24      229.83     21.40 o
  -4   0   4      110.47      114.97     10.96 o
  -2   0   4     1884.60     1896.90     38.18 o
   0   0   4     2058.31     2061.58     22.54 o
   2   0   4      755.81      860.24     13.37 o
   4   0   4      157.72      153.48      5.38 o
   6   0   4        2.15        1.68      3.38 o
  -5   1   4        3.46        0.42      7.40 o
  -3   1   4       38.89       39.32      2.52 o
  -1   1   4    17795.88    17105.06    176.81 o
   1   1   4     1523.33     1486.41     14.74 o
   3   1   4      263.13      263.45      4.36 o
   5   1   4       47.93       46.03      3.03 o
  -6   2   4       60.25       60.73      9.20 o
  -4   2   4      223.61      222.91     18.58 o
  -2   2   4      902.66      820.11      9.25 o
   0   2   4      603.83      587.59      5.75 o
   2   2   4       83.66       96.20      2.25 o
   4   2   4      274.33      264.47      4.91 o
   6   2   4        6.80       13.50      2.72 o
  -5   3   4        2.44        0.20      4.89 o
  -3   3   4       29.13       30.57      1.43 o
  -1   3   4     3826.83     3850.83     35.60 o
   1   3   4     1436.81     1480.14     14.70 o
   3   3   4       15.21       13.70      1.48 o
   5   3   4       74.71       73.77      3.56 o
  -6   4   4       64.08       70.02      7.82 o
  -4   4   4       75.44       77.93      3.48 o
  -2   4   4      319.05      313.37      3.84 o
   0   4   4     3642.59     3574.98     30.25 o
   2   4   4      587.68      531.89      5.83 o
   4   4   4       34.61       37.59      3.66 o
   6   4   4        7.95        3.62      2.56 o
  -5   5   4       37.33       37.20      3.90 o
  -3   5   4       15.98       15.55      1.40 o
  -1   5   4      553.76      520.99      5.67 o
   1   5   4       45.78       47.80      1.98 o
   3   5   4      355.12      351.08      5.07 o
   5   5   4      109.73      109.90      4.24 o
  -6   6   4       71.82       75.72      9.91 o
  -4   6   4      193.25      188.86      3.79 o
  -2   6   4      242.39      233.17      3.64 o
   0   6   4      365.85      367.16      4.20 o
   2   6   4      464.87      489.25      5.99 o
   4   6   4       58.47       52.84      2.57 o
   6   6   4        7.26       13.64      3.01 o
  -5   7   4        2.96        1.32      1.86 o
  -3   7   4       44.98       42.15      1.66 o
  -1   7   4     1322.54     1279.49     11.80 o
   1   7   4     3421.91     3688.52     37.59 o
   3   7   4      389.09      401.96      6.03 o
   5   7   4       43.69       48.17      3.58 o
  -6   8   4       10.76        2.25      2.78 o
  -4   8   4      157.13      147.16      4.07 o
  -2   8   4       50.88       48.83      2.05 o
   0   8   4      343.31      376.32      4.90 o
   2   8   4      179.92      163.94      3.34 o
   4   8   4      128.87      129.56      6.38 o
   6   8   4        9.73       14.24      3.61 o
  -5   9   4        0.60        0.56      2.01 o
  -3   9   4       54.95       54.61      1.91 o
  -1   9   4      894.14      870.94      9.17 o
   1   9   4      573.14      585.60      8.61 o
   3   9   4      698.24      713.66      9.89 o
   5   9   4        5.90        4.61      2.97 o
  -6  10   4        2.71        4.81      3.74 o
  -4  10   4       25.38       24.53      2.57 o
  -2  10   4        9.75       10.96      1.39 o
   0  10   4     1410.09     1551.59     18.64 o
   2  10   4       27.66       23.19      1.72 o
   4  10   4       79.32       75.97      4.59 o
  -5  11   4       20.46       20.82      2.83 o
  -3  11   4       62.36       62.46      2.22 o
  -1  11   4      153.72      138.73      3.45 o
   1  11   4      974.65     1017.40     13.48 o
   3  11   4      169.53      164.57      5.01 o
   5  11   4        3.69        2.67      3.90 o
  -6  12   4        0.49       -0.58      2.78 o
  -4  12   4       40.00       43.32      3.25 o
  -2  12   4      835.64      846.00     11.27 o
   0  12   4      258.69      283.33      5.21 o
   2  12   4      173.32      164.63      4.09 o
   4  12   4        8.85        4.02      3.21 o
  -5  13   4       21.90       27.83      4.23 o
  -3  13   4      137.13      131.64      4.46 o
  -1  13   4      260.78      283.93      5.31 o
   1  13   4       87.32       95.27      3.51 o
   3  13   4     1260.08     1184.64     18.17 o
   5  13   4        7.83        9.59      3.56 o
  -4  14   4       24.53       28.28      3.62 o
  -2  14   4      467.42      462.53      6.99 o
   0  14   4      202.88      204.66      5.06 o
   2  14   4      227.30      226.84      5.41 o
   4  14   4       30.64       40.39      6.03 o
  -5  15   4        1.21       -2.20      3.41 o
  -3  15   4       12.09        8.19      3.23 o
  -1  15   4      150.56      140.63      4.08 o
   1  15   4      110.70      116.80      4.25 o
   3  15   4      294.31      297.91      8.80 o
   5  15   4       18.39       24.89      4.23 o
  -4  16   4       31.28       27.41      4.04 o
  -2  16   4      333.94      310.91      6.89 o
   0  16   4       53.59       59.41      3.31 o
   2  16   4      116.94      113.53      5.52 o
   4  16   4       34.17       41.70      4.59 o
  -5  17   4       10.34        8.86      3.93 o
  -3  17   4      163.23      161.04      6.73 o
  -1  17   4      346.97      328.52      7.13 o
   1  17   4       15.79       13.62      2.50 o
   3  17   4      219.54      190.64      8.28 o
   5  17   4        7.87        8.35      4.15 o
  -4  18   4       15.28        9.04      3.83 o
  -2  18   4      163.15      163.33      6.10 o
   0  18   4      493.48      486.26      9.06 o
   2  18   4       72.29       62.64      4.12 o
   4  18   4       12.73       12.70      4.09 o
  -5  19   4       10.54       10.74      4.97 o
  -3  19   4        5.39        6.31      3.64 o
  -1  19   4      140.25      137.45      5.48 o
   1  19   4      314.64      292.87      7.99 o
   3  19   4       14.72       11.54      6.38 o
  -4  20   4       26.34       33.59      4.73 o
  -2  20   4      141.13      154.45      6.88 o
   0  20   4       74.03       77.01      4.65 o
   2  20   4       14.64        5.78      3.18 o
   4  20   4       13.99        8.60      4.17 o
  -3  21   4       15.29        8.65      4.02 o
  -1  21   4      256.12      257.84      7.78 o
   1  21   4       13.86       15.51      3.73 o
   3  21   4       26.05       30.13      6.81 o
  -4  22   4        8.15        6.03      4.74 o
  -2  22   4       21.86       22.18      6.33 o
   0  22   4      204.80      196.67      7.72 o
   2  22   4       37.52       33.01      4.56 o
   4  22   4       24.58       36.57      5.38 o
  -3  23   4        0.55        1.14      5.58 o
  -1  23   4        7.44        8.36      3.77 o
   1  23   4       55.20       55.36      5.11 o
   3  23   4       20.30       14.57      5.09 o
  -4  24   4       30.02       32.88      6.41 o
  -2  24   4       37.72       52.76      6.15 o
   0  24   4       53.94       51.65      5.17 o
   2  24   4       23.00       32.95      6.71 o
  -3  25   4        2.68        1.88      4.48 o
  -1  25   4       66.04       76.78      8.31 o
   1  25   4       26.90       31.57      4.78 o
   3  25   4        0.77        7.98      6.22 o
  -2  26   4       28.38       24.14      7.04 o
   0  26   4        2.43        1.38      3.85 o
   2  26   4       11.63        9.16      8.58 o
  -1  27   4        3.84       11.87      6.45 o
   1  27   4       23.87       43.53     11.16 o
  -2  28   4       21.50       28.43      7.47 o
   0  28   4        3.16        5.85      4.33 o
   2  28   4        4.14       -7.06      7.06 o
  -1  29   4        5.84       11.36      6.39 o
   1  29   4        0.85        5.05      6.24 o
  -5   1   5       16.78       10.02      5.88 o
  -3   1   5      221.70      218.61      5.14 o
  -1   1   5      382.51      400.84      4.61 o
   1   1   5     1107.34     1099.94     12.23 o
   3   1   5      386.48      403.94      5.95 o
   5   1   5       34.70       35.68      3.00 o
  -6   2   5       35.37       49.32      8.89 o
  -4   2   5       34.48       37.68      3.06 o
  -2   2   5      562.30      591.27      7.49 o
   0   2   5      602.42      599.32      6.06 o
   2   2   5      918.42     1051.26     10.08 o
   4   2   5      418.71      405.21      6.45 o
   6   2   5        8.53       16.39      3.11 o
  -5   3   5        6.26       11.41      5.53 o
  -3   3   5      104.00       94.99      3.44 o
  -1   3   5      215.26      201.32      2.90 o
   1   3   5     1375.65     1460.16     14.69 o
   3   3   5        6.85        4.11      1.34 o
   5   3   5        3.86        6.45      2.27 o
  -6   4   5       17.10       24.05      4.16 o
  -4   4   5       27.07       25.53      2.26 o
  -2   4   5     1070.09     1041.42     10.90 o
   0   4   5      692.84      721.06      6.85 o
   2   4   5      640.04      684.77      7.21 o
   4   4   5       56.57       53.30      3.02 o
   6   4   5       35.32       41.81      3.64 o
  -5   5   5       21.72       22.71      4.63 o
  -3   5   5      306.99      296.53      4.32 o
  -1   5   5      848.14      849.41      8.62 o
   1   5   5     1400.86     1498.16     19.32 o
   3   5   5       12.62       14.85      1.90 o
   5   5   5       12.78        8.52      2.46 o
  -6   6   5       28.30       39.06     17.08 o
  -4   6   5       77.74       74.08      2.61 o
  -2   6   5      458.39      436.24      5.91 o
   0   6   5      187.92      200.14      3.49 o
   2   6   5      109.19      119.43      4.99 o
   4   6   5      153.28      146.07      4.74 o
   6   6   5        0.25        2.03      2.92 o
  -5   7   5       27.80       25.34      2.40 o
  -3   7   5      268.10      274.67      4.10 o
  -1   7   5      780.49      839.85      8.33 o
   1   7   5      272.25      250.00      5.35 o
   3   7   5       62.83       57.26      2.57 o
   5   7   5        6.79        5.04      2.66 o
  -6   8   5        5.66        0.12      3.77 o
  -4   8   5       65.24       64.71      2.97 o
  -2   8   5      376.85      342.59      4.95 o
   0   8   5     1154.80     1241.23     14.15 o
   2   8   5      258.23      243.36      4.32 o
   4   8   5       45.73       45.42      3.41 o
   6   8   5        4.55       -1.16      7.17 o
  -5   9   5       19.04       18.33      2.41 o
  -3   9   5       71.43       67.28      2.09 o
  -1   9   5      513.17      553.29      6.56 o
   1   9   5      305.88      299.12      5.61 o
   3   9   5      340.39      341.48      8.99 o
   5   9   5        3.72        6.85      3.21 o
  -6  10   5        2.78        8.79      4.37 o
  -4  10   5       17.77       16.38      2.46 o
  -2  10   5      235.43      244.88      4.05 o
   0  10   5       47.14       35.76      2.13 o
   2  10   5      400.09      401.31      6.41 o
   4  10   5       25.41       19.62      3.30 o
  -5  11   5       28.89       32.07      3.01 o
  -3  11   5       30.97       32.66      1.96 o
  -1  11   5     1018.09     1067.07     11.99 o
   1  11   5       38.78       40.59      2.49 o
   3  11   5      682.04      645.05     11.61 o
   5  11   5       25.65       27.13      3.94 o
  -6  12   5        0.19       -2.94      3.57 o
  -4  12   5       12.79       10.59      2.56 o
  -2  12   5      192.23      210.28      4.08 o
   0  12   5     1120.89     1238.10     17.44 o
   2  12   5      369.26      359.39      6.28 o
   4  12   5        9.20       12.37      3.32 o
  -5  13   5        5.99        7.54      4.03 o
  -3  13   5       45.24       52.41      3.53 o
  -1  13   5      394.16      407.44      6.63 o
   1  13   5        3.59        3.89      2.11 o
   3  13   5       58.94       53.84      3.94 o
   5  13   5        6.90        9.72      3.62 o
  -4  14   5       17.99       16.93      3.38 o
  -2  14   5       75.96       79.81      3.00 o
   0  14   5      280.60      305.59      6.31 o
   2  14   5      620.79      611.98     12.46 o
   4  14   5        7.50        5.44      3.44 o
  -5  15   5       85.49       92.88      5.49 o
  -3  15   5      501.65      521.16     11.57 o
  -1  15   5       10.83        8.45      1.99 o
   1  15   5        3.89        4.49      2.16 o
   3  15   5      129.50      110.14      5.78 o
   5  15   5        7.00        8.64      3.83 o
  -4  16   5       18.73       16.45      3.78 o
  -2  16   5      149.66      150.54      5.04 o
   0  16   5      289.27      272.31      6.30 o
   2  16   5      499.35      451.09     10.68 o
   4  16   5       44.53       52.12      4.98 o
  -5  17   5       20.14       21.96      4.32 o
  -3  17   5       53.00       50.79      4.88 o
  -1  17   5      125.98      116.44      4.86 o
   1  17   5      156.28      157.83      5.53 o
   3  17   5       29.47       28.07      4.60 o
   5  17   5        3.46       -3.09      3.81 o
  -4  18   5        9.96        4.40      3.64 o
  -2  18   5       61.84       60.30      3.79 o
   0  18   5       82.07       83.84      6.14 o
   2  18   5       13.86       11.03      3.62 o
   4  18   5        6.87       12.13      4.08 o
  -5  19   5       24.64       22.67      4.65 o
  -3  19   5      182.50      199.32     11.92 o
  -1  19   5       51.48       49.48      3.95 o
   1  19   5      171.76      164.42      6.16 o
   3  19   5       52.88       49.89      5.49 o
  -4  20   5       11.72       13.29      4.32 o
  -2  20   5       16.22       15.42      3.48 o
   0  20   5      612.58      569.04     14.89 o
   2  20   5       58.65       56.37      4.76 o
   4  20   5        2.47        6.58      4.33 o
  -3  21   5       21.66       24.01      4.42 o
  -1  21   5       92.72      104.17      5.26 o
   1  21   5       28.90       35.23      4.26 o
   3  21   5       36.40       35.84      5.40 o
  -4  22   5        2.45        0.44      4.09 o
  -2  22   5       45.49       38.00      5.26 o
   0  22   5      105.88      108.39     11.00 o
   2  22   5        9.57       11.00      4.32 o
   4  22   5       17.76       17.22      5.04 o
  -3  23   5        7.49       16.03      4.58 o
  -1  23   5       30.97       34.46      4.73 o
   1  23   5       24.16       26.60      4.60 o
   3  23   5        9.85       12.92      5.73 o
  -2  24   5       37.62       52.17      5.70 o
   0  24   5       24.92       19.03      4.43 o
   2  24   5       25.49       34.04      6.86 o
  -3  25   5       11.49       11.40      6.46 o
  -1  25   5        7.37        9.79      5.93 o
   1  25   5        0.92       -0.64      3.74 o
   3  25   5        4.29        5.76      5.96 o
  -2  26   5       15.92        9.51      9.15 o
   0  26   5       14.43       18.10      7.30 o
   2  26   5        1.41       11.77      5.97 o
  -1  27   5        0.11       -5.43      5.47 o
   1  27   5        1.87       -4.43      4.43 o
  -2  28   5       18.76       16.67      8.05 o
   0  28   5        6.32       13.30      6.34 o
  -1  29   5        6.04        1.80      6.64 o
  -6   0   6       16.85       27.67     11.35 o
  -4   0   6      360.59      362.96     10.31 o
  -2   0   6     4652.93     4577.44     72.06 o
   0   0   6       49.05       47.67      3.14 o
   2   0   6      514.11      572.99      9.04 o
   4   0   6        9.72        6.65      2.97 o
   6   0   6       83.48      102.05      6.90 o
  -5   1   6        3.85        6.36      5.47 o
  -3   1   6      162.09      168.02      4.58 o
  -1   1   6     1091.79     1085.53     10.60 o
   1   1   6     7321.81     7761.92     67.13 o
   3   1   6     1290.31     1247.74     13.99 o
   5   1   6        0.59       -0.11      2.23 o
  -6   2   6       16.03       21.01     11.41 o
  -4   2   6      101.02      102.35      3.57 o
  -2   2   6     4032.21     4123.19     41.70 o
   0   2   6      111.70      120.97      2.18 o
   2   2   6        5.01        3.12      1.06 o
   4   2   6       26.96       26.05      2.62 o
   6   2   6       25.94       36.52      5.76 o
  -5   3   6        6.06        3.73      7.57 o
  -3   3   6      108.28      109.98      3.30 o
  -1   3   6     1387.34     1402.52     13.40 o
   1   3   6     1572.78     1766.91     16.66 o
   3   3   6      501.55      498.62      7.16 o
   5   3   6        2.52        5.94      2.43 o
  -6   4   6        2.18        2.18      3.67 o
  -4   4   6      146.94      146.13      6.95 o
  -2   4   6     4074.17     3905.61     64.29 o
   0   4   6      148.13      151.74      2.83 o
   2   4   6        4.54        6.56      1.13 o
   4   4   6      411.92      384.03      7.69 o
   6   4   6       22.47       27.75      3.50 o
  -5   5   6        0.01        1.02      3.98 o
  -3   5   6       32.39       36.60      1.66 o
  -1   5   6      856.93      848.81      8.77 o
   1   5   6      323.20      347.92      5.84 o
   3   5   6      644.32      633.52      8.03 o
   5   5   6       12.98       15.36      2.77 o
  -6   6   6       10.95       13.11      4.74 o
  -4   6   6      125.86      126.45      3.19 o
  -2   6   6     2414.51     2335.82     41.10 o
   0   6   6      875.36      922.36     13.12 o
   2   6   6       38.56       38.99      1.95 o
   4   6   6       64.19       53.92      3.32 o
  -5   7   6        2.66        1.72      1.71 o
  -3   7   6       94.92       95.02      2.54 o
  -1   7   6      487.45      552.21      6.44 o
   1   7   6     1997.33     2123.03     21.29 o
   3   7   6     2303.74     2205.61     24.68 o
   5   7   6        5.65        9.95      2.94 o
  -6   8   6       27.33       32.62      4.19 o
  -4   8   6      120.11      118.86      3.96 o
  -2   8   6     1037.08     1044.52     12.39 o
   0   8   6      541.17      528.42      8.64 o
   2   8   6      644.75      663.21      9.00 o
   4   8   6      226.23      218.68      6.39 o
  -5   9   6       10.27        7.51      2.65 o
  -3   9   6      164.57      166.42      3.28 o
  -1   9   6     1656.99     1761.87     16.27 o
   1   9   6      107.75      113.28      4.00 o
   3   9   6      719.77      665.03     11.76 o
   5   9   6       31.52       29.41      4.01 o
  -6  10   6        8.51        9.92      3.92 o
  -4  10   6        4.60        6.13      2.28 o
  -2  10   6      150.06      136.62      3.42 o
   0  10   6      280.54      254.13      5.30 o
   2  10   6       21.76       19.20      2.47 o
   4  10   6        1.21        0.01      2.83 o
  -5  11   6       17.58       15.28      3.17 o
  -3  11   6       31.57       28.28      2.42 o
  -1  11   6      631.06      667.26      8.45 o
   1  11   6      236.94      218.90      7.69 o
   3  11   6      243.29      228.36      6.58 o
   5  11   6       14.59       18.43      3.93 o
  -6  12   6        8.55        1.63      4.14 o
  -4  12   6       31.25       33.49      3.16 o
  -2  12   6      107.11       97.65      2.94 o
   0  12   6      286.52      305.40      6.13 o
   2  12   6      490.77      463.74      8.91 o
   4  12   6       52.69       52.13      4.50 o
  -5  13   6       23.73       24.01      3.60 o
  -3  13   6      499.27      522.44      9.98 o
  -1  13   6      357.30      378.92      7.36 o
   1  13   6      113.00      110.96      4.36 o
   3  13   6      911.69      884.53     16.96 o
   5  13   6       15.00       12.97      4.59 o
  -4  14   6       50.86       50.48      4.37 o
  -2  14   6      219.55      219.70      5.17 o
   0  14   6      244.03      250.34      5.78 o
   2  14   6      645.96      615.05     12.77 o
   4  14   6        7.69        5.37      3.46 o
  -5  15   6        4.53        3.34      4.66 o
  -3  15   6      137.93      141.55      6.17 o
  -1  15   6       21.41       24.47      2.55 o
   1  15   6      129.94      121.43      4.80 o
   3  15   6       21.73       21.53      4.06 o
   5  15   6       38.56       52.84      5.39 o
  -4  16   6       13.08       11.99      3.66 o
  -2  16   6      150.10      152.35      5.62 o
   0  16   6      124.97      140.93      5.54 o
   2  16   6       20.16       14.32      3.60 o
   4  16   6       27.22       32.29      4.50 o
  -5  17   6        8.82        5.47      3.86 o
  -3  17   6      128.20      125.12      6.18 o
  -1  17   6       83.01       82.62      9.57 o
   1  17   6      108.37       98.21      4.69 o
   3  17   6       52.54       56.16      5.51 o
  -4  18   6       10.76       13.31      3.91 o
  -2  18   6      174.87      173.49      6.26 o
   0  18   6       61.74       67.27      4.14 o
   2  18   6       67.86       66.00      4.97 o
   4  18   6        8.10       10.27      4.14 o
  -5  19   6        2.83        2.89      4.14 o
  -3  19   6      142.35      137.72      6.68 o
  -1  19   6      356.29      366.37      9.97 o
   1  19   6      167.27      154.35      5.95 o
   3  19   6       19.40       19.93      4.70 o
  -4  20   6       16.59       22.34      4.63 o
  -2  20   6       17.35        5.85      5.26 o
   0  20   6       61.93       67.37      5.54 o
   2  20   6       21.91       24.74      4.19 o
   4  20   6       44.71       65.54      6.02 o
  -3  21   6        0.01       -2.57      4.43 o
  -1  21   6      137.57      147.13      6.84 o
   1  21   6       70.49       62.20      5.13 o
   3  21   6       15.65       15.41      4.97 o
  -4  22   6        5.78       11.10      4.46 o
  -2  22   6       16.05       21.05      4.50 o
   0  22   6       54.34       59.87      5.18 o
   2  22   6       12.24        9.16      5.21 o
  -3  23   6       35.11       38.15      6.67 o
  -1  23   6        9.06       13.11      4.59 o
   1  23   6       31.88       26.62      4.33 o
   3  23   6        5.73        1.39      5.29 o
  -2  24   6       45.27       37.68      6.11 o
   0  24   6        6.43        2.77      3.88 o
   2  24   6        4.23        7.79     10.42 o
  -3  25   6        7.41        1.93      7.75 o
  -1  25   6       15.27       10.34      5.12 o
   1  25   6        8.35        4.24      4.83 o
  -2  26   6        1.06        0.58      5.13 o
   0  26   6       28.33       34.41      5.47 o
   2  26   6       17.00       21.40      8.05 o
  -1  27   6        1.15       11.50      6.77 o
   1  27   6        2.52        1.64      5.19 o
   0  28   6        5.26        4.62      5.03 o
  -5   1   7       10.44       12.87      6.09 o
  -3   1   7      129.36      123.77      7.12 o
  -1   1   7       73.11       73.45      1.99 o
   1   1   7      126.93      148.66      2.95 o
   3   1   7       26.94       25.45      2.07 o
   5   1   7        3.74        1.00      2.43 o
  -6   2   7        1.58       -5.93      8.13 o
  -4   2   7        5.02        2.38      1.50 o
  -2   2   7     4692.48     4733.66     73.52 o
   0   2   7       88.95       85.81      2.15 o
   2   2   7      165.77      180.99      3.29 o
   4   2   7      396.05      375.71      9.01 o
  -5   3   7       21.76       17.41      4.46 o
  -3   3   7      176.97      173.21      6.18 o
  -1   3   7     1029.26     1039.64      9.89 o
   1   3   7      186.28      206.74      3.39 o
   3   3   7      447.79      423.71      7.14 o
   5   3   7       18.85       15.97      2.82 o
  -6   4   7        8.62       20.04      5.65 o
  -4   4   7       68.18       68.44      2.36 o
  -2   4   7     2891.28     2753.46     33.90 o
   0   4   7     1745.40     1753.91     18.88 o
   2   4   7       16.46       13.91      1.36 o
   4   4   7       52.67       38.83      3.06 o
  -5   5   7       45.75       55.95     13.44 o
  -3   5   7      114.23      111.05      3.06 o
  -1   5   7       72.72       73.02      2.05 o
   1   5   7      444.15      509.12      7.82 o
   3   5   7      829.28      805.18     12.23 o
   5   5   7       40.47       50.58      3.66 o
  -6   6   7        0.15       -0.02      2.68 o
  -4   6   7       34.14       31.43      2.54 o
  -2   6   7      365.62      369.28      6.13 o
   0   6   7      582.82      594.74      7.97 o
   2   6   7       58.30       53.82      3.71 o
   4   6   7       18.17       18.06      2.91 o
  -5   7   7        8.50        7.04      2.17 o
  -3   7   7       45.65       45.21      1.76 o
  -1   7   7      642.39      671.23      8.07 o
   1   7   7      412.64      415.94      7.02 o
   3   7   7      536.39      501.09      8.88 o
   5   7   7       11.08       10.00      3.18 o
  -6   8   7        4.80        6.87      3.65 o
  -4   8   7       54.19       54.67      3.44 o
  -2   8   7      392.13      382.33      5.32 o
   0   8   7      717.59      774.67     11.80 o
   2   8   7     1738.47     1706.06     19.89 o
   4   8   7       34.61       31.72      4.06 o
  -5   9   7       50.53       48.24      3.32 o
  -3   9   7       96.58      102.88      2.94 o
  -1   9   7        3.12        2.51      1.28 o
   1   9   7       10.74       10.37      1.44 o
   3   9   7       66.62       69.53      4.01 o
   5   9   7       29.37       25.85      4.00 o
  -6  10   7        9.20        8.44      5.66 o
  -4  10   7       36.51       40.37      3.10 o
  -2  10   7       14.97       13.74      1.80 o
   0  10   7      257.37      250.78      5.32 o
   2  10   7      154.77      145.07      4.51 o
   4  10   7        7.58        6.26      3.05 o
  -5  11   7        3.09       -1.35      3.46 o
  -3  11   7      117.54      122.29      6.70 o
  -1  11   7      176.95      162.72      3.76 o
   1  11   7      249.47      251.06      6.31 o
   3  11   7       60.24       68.12      4.10 o
   5  11   7        0.84        0.08      3.49 o
  -4  12   7       41.86       33.74      3.65 o
  -2  12   7      148.84      138.55      3.79 o
   0  12   7      209.96      212.28      5.75 o
   2  12   7     1045.57     1079.11     18.83 o
   4  12   7       12.45       13.34      3.66 o
  -5  13   7       18.32       15.91      3.55 o
  -3  13   7       20.94       19.62      3.61 o
  -1  13   7        3.59        0.89      1.66 o
   1  13   7      151.97      144.06      4.68 o
   3  13   7        6.81        3.64      3.33 o
   5  13   7       61.17       79.20      5.84 o
  -4  14   7        9.05       12.07      3.56 o
  -2  14   7       52.70       46.91      5.40 o
   0  14   7      298.24      284.44      7.15 o
   2  14   7      521.29      487.72     11.30 o
   4  14   7        4.78        3.27      3.60 o
  -5  15   7        0.37        8.06      5.19 o
  -3  15   7      250.26      242.21      9.29 o
  -1  15   7        9.43       10.21      2.39 o
   1  15   7       51.15       50.30      3.81 o
   3  15   7       67.67       77.33      5.83 o
  -4  16   7       34.27       32.85      4.37 o
  -2  16   7      226.99      235.54      6.74 o
   0  16   7       75.94       63.13      3.59 o
   2  16   7      107.64      105.22      5.69 o
   4  16   7        9.88       17.54      4.27 o
  -5  17   7        3.55        2.59      3.82 o
  -3  17   7       75.49       68.78      5.12 o
  -1  17   7       51.33       49.79      3.69 o
   1  17   7       59.04       63.19      4.74 o
   3  17   7       32.15       31.52      4.89 o
  -4  18   7        5.08        3.56      3.72 o
  -2  18   7      112.02      117.57      5.97 o
   0  18   7      138.42      127.97      5.51 o
   2  18   7       70.30       65.69      5.03 o
   4  18   7        4.92        1.18      3.97 o
  -3  19   7       39.70       41.34      4.77 o
  -1  19   7      120.84      118.92      5.48 o
   1  19   7       16.79       13.70      4.21 o
   3  19   7       35.64       36.75      5.32 o
  -4  20   7        3.26        0.61      3.89 o
  -2  20   7       11.87        4.17      3.65 o
   0  20   7       42.73       47.55      4.65 o
   2  20   7       31.39       31.52      5.18 o
   4  20   7       34.70       40.56      5.69 o
  -3  21   7        0.66        5.67      4.56 o
  -1  21   7       46.84       51.65      4.52 o
   1  21   7       22.84       13.01      4.62 o
   3  21   7       18.42       18.76      5.89 o
  -4  22   7        3.12        3.60      4.41 o
  -2  22   7       18.33       10.14      4.43 o
   0  22   7      105.35      114.40      6.44 o
   2  22   7       14.50        5.97      5.14 o
  -3  23   7        6.89        6.50      4.41 o
  -1  23   7       21.16       19.88      5.06 o
   1  23   7        8.10        8.33      4.54 o
   3  23   7        3.68       10.82      5.96 o
  -2  24   7       70.32       72.09     14.01 o
   0  24   7        7.42       12.08      4.10 o
   2  24   7       30.52       39.22      8.05 o
  -3  25   7       25.70       27.36      5.55 o
  -1  25   7       35.64       33.29      7.76 o
   1  25   7       33.29       49.73      7.02 o
  -2  26   7        0.90       -2.21     10.67 o
   0  26   7        1.35        0.82      5.66 o
   2  26   7        3.45        6.76      5.97 o
  -1  27   7        5.05       11.19      7.21 o
   1  27   7        2.06       -2.25      5.00 o
   0  28   7       12.91       20.23      7.58 o
  -4   0   8       48.30       40.49      8.87 o
  -2   0   8      818.03      835.79     15.14 o
   0   0   8      373.94      387.51      7.81 o
   2   0   8      556.80      580.33     12.34 o
   4   0   8       17.65       13.16      3.58 o
  -5   1   8        8.59        8.75      4.83 o
  -3   1   8       41.22       40.78      2.02 o
  -1   1   8      134.89      129.89      2.89 o
   1   1   8      352.03      359.62      5.01 o
   3   1   8      279.35      266.41      6.39 o
   5   1   8       11.57       14.27      3.00 o
  -6   2   8        0.63       -0.93      7.99 o
  -4   2   8       42.94       41.29      4.26 o
  -2   2   8       83.94       71.34      2.88 o
   0   2   8      715.54      688.34      8.49 o
   2   2   8       28.24       30.25      1.73 o
   4   2   8       78.69       71.02      3.67 o
  -5   3   8        0.04       -1.24      1.59 o
  -3   3   8      150.62      147.22      5.99 o
  -1   3   8       16.42       19.05      1.25 o
   1   3   8      565.83      624.45      8.50 o
   3   3   8      137.52      120.24      4.21 o
   5   3   8       12.35        5.68      2.76 o
  -6   4   8        0.41        2.78      3.94 o
  -4   4   8       21.56       17.08      2.93 o
  -2   4   8        3.17        5.05      1.31 o
   0   4   8        4.25        0.55      1.33 o
   2   4   8       44.28       42.81      1.91 o
   4   4   8        0.21        1.38      2.20 o
  -5   5   8        8.82        5.59      2.05 o
  -3   5   8      106.48      110.71      3.24 o
  -1   5   8      180.39      186.84      3.33 o
   1   5   8      248.82      253.85      5.75 o
   3   5   8       75.42       65.68      3.10 o
   5   5   8        1.31        1.47      2.71 o
  -6   6   8        4.98        1.08      3.05 o
  -4   6   8       10.54       10.21      2.34 o
  -2   6   8      117.39      126.00      4.11 o
   0   6   8       11.63       12.86      2.11 o
   2   6   8       14.46       12.30      1.91 o
   4   6   8       17.08       20.37      3.07 o
  -5   7   8       10.24        9.90      2.47 o
  -3   7   8       89.89       94.81      3.47 o
  -1   7   8       82.65       78.62      3.16 o
   1   7   8      133.55      143.75      4.44 o
   3   7   8       70.08       66.99      3.59 o
   5   7   8       21.84       22.89      3.67 o
  -6   8   8        1.02       -0.33      4.87 o
  -4   8   8        2.02        0.30      2.34 o
  -2   8   8      108.95      120.02      3.46 o
   0   8   8       43.48       38.54      2.61 o
   2   8   8      383.73      383.86      7.58 o
   4   8   8       35.71       36.61      3.57 o
  -5   9   8        7.53        5.44      2.67 o
  -3   9   8      105.09      100.38      4.30 o
  -1   9   8      329.99      350.05      5.83 o
   1   9   8      410.47      393.34      7.26 o
   3   9   8        8.82        5.37      2.82 o
   5   9   8        6.36        8.08      3.74 o
  -6  10   8        9.72       16.28      6.17 o
  -4  10   8       39.91       36.37      3.12 o
  -2  10   8      594.25      611.94      7.76 o
   0  10   8      412.94      423.48      8.27 o
   2  10   8      462.26      454.76     10.55 o
   4  10   8        0.65       -2.82      2.82 o
  -5  11   8       25.28       22.33      3.43 o
  -3  11   8       69.10       57.14      3.63 o
  -1  11   8       75.03       88.10      3.21 o
   1  11   8      423.85      435.97     10.05 o
   3  11   8       78.68       78.60      5.04 o
   5  11   8        0.07       -3.37      3.37 o
  -4  12   8       28.98       35.62      3.83 o
  -2  12   8       68.27       63.55      3.05 o
   0  12   8      150.31      148.14      4.24 o
   2  12   8      479.89      416.07     10.25 o
   4  12   8       17.78       13.52      3.71 o
  -5  13   8        1.67        1.13      3.19 o
  -3  13   8      276.34      283.39      9.63 o
  -1  13   8      179.05      207.62      4.89 o
   1  13   8      387.71      374.40      7.59 o
   3  13   8       18.21       12.88      3.60 o
   5  13   8       18.93       18.77      4.48 o
  -4  14   8       77.59       80.73      5.18 o
  -2  14   8       16.90       15.32      2.68 o
   0  14   8       22.00       14.36      2.70 o
   2  14   8       43.65       41.25      4.30 o
   4  14   8       22.23       21.39      5.14 o
  -5  15   8        5.52        2.12      5.46 o
  -3  15   8        7.41        0.00      3.35 o
  -1  15   8      114.89      112.88      4.34 o
   1  15   8      560.37      543.83     12.11 o
   3  15   8        2.11        5.39      4.97 o
  -4  16   8       27.27       26.34      5.29 o
  -2  16   8       25.55       23.90      4.29 o
   0  16   8       20.47       17.77      3.49 o
   2  16   8      206.86      181.88      7.64 o
   4  16   8       12.27       17.51      4.41 o
  -5  17   8        0.79        3.07      3.87 o
  -3  17   8      116.71      110.16      6.02 o
  -1  17   8      141.86      140.32      5.53 o
   1  17   8        6.50        5.88      3.27 o
   3  17   8       12.76       11.01      4.44 o
  -4  18   8       41.98       37.03      4.93 o
  -2  18   8       50.14       49.67      4.73 o
   0  18   8        8.18        8.74      3.53 o
   2  18   8       14.94        9.32      3.65 o
   4  18   8        7.22        3.55      4.32 o
  -3  19   8        6.50        7.42      4.01 o
  -1  19   8      223.62      236.54      6.75 o
   1  19   8       29.38       34.95      5.08 o
   3  19   8        5.75       11.74      5.51 o
  -4  20   8        5.99        5.03      4.29 o
  -2  20   8        9.69        9.62      4.12 o
   0  20   8       16.06       18.74      3.93 o
   2  20   8       73.76       77.83      7.96 o
  -3  21   8        3.72        4.79      4.19 o
  -1  21   8       67.17       67.66      5.40 o
   1  21   8       50.76       48.36      5.85 o
   3  21   8        3.52       -3.87      6.80 o
  -4  22   8        0.56        2.98      4.45 o
  -2  22   8        0.93        2.72      4.05 o
   0  22   8       71.65       82.03      6.13 o
   2  22   8        1.78        5.63      5.58 o
  -3  23   8        6.75        8.36      5.60 o
  -1  23   8      143.85      145.72      8.48 o
   1  23   8        2.32        7.34      4.67 o
   3  23   8        2.34       -2.97      6.95 o
  -2  24   8        6.92       29.56      7.45 o
   0  24   8        0.22       -3.69      3.69 o
   2  24   8       13.00       23.34      8.95 o
  -1  25   8        5.76        9.69      6.86 o
   1  25   8        2.17        5.08      7.28 o
  -2  26   8        1.26       -6.36      6.36 o
   0  26   8        0.95        6.09      5.42 o
  -1  27   8       10.64       17.57     13.95 o
  -5   1   9       33.69       41.36      4.44 o
  -3   1   9       92.44       96.09      2.68 o
  -1   1   9        8.96       12.94      1.45 o
   1   1   9       49.91       48.79      2.17 o
   3   1   9      323.50      280.90      6.41 o
   5   1   9       17.94       20.28      3.44 o
  -6   2   9        0.59        0.43      2.37 o
  -4   2   9        9.68        3.66      3.58 o
  -2   2   9      511.09      509.39      6.92 o
   0   2   9     2485.38     2592.50     25.61 o
   2   2   9      368.03      378.43      6.49 o
   4   2   9        5.02        7.31      2.44 o
  -5   3   9       36.40       40.50      2.81 o
  -3   3   9      294.85      278.30      4.85 o
  -1   3   9       90.02       98.10      2.63 o
   1   3   9      306.01      297.82      5.92 o
   3   3   9      239.51      231.91      5.84 o
   5   3   9      138.97      162.07      6.47 o
  -6   4   9        0.20       -2.67      2.67 o
  -4   4   9       60.27       56.11      3.75 o
  -2   4   9      155.52      151.42      3.61 o
   0   4   9      629.67      621.60      9.35 o
   2   4   9     1129.32     1045.36     12.23 o
   4   4   9        1.43        0.06      2.27 o
  -5   5   9       16.11       13.54      2.54 o
  -3   5   9      366.72      334.43      8.91 o
  -1   5   9       50.19       51.31      2.29 o
   1   5   9       46.58       41.41      2.79 o
   3   5   9      387.99      361.74      7.42 o
   5   5   9       16.89       16.97      3.64 o
  -6   6   9        1.94       -4.39      4.58 o
  -4   6   9       21.61       23.42      2.83 o
  -2   6   9      386.67      416.47      7.91 o
   0   6   9      241.01      252.98      5.89 o
   2   6   9       55.35       58.08      4.12 o
   4   6   9        3.68        6.39      2.79 o
  -5   7   9       11.50        6.59      2.54 o
  -3   7   9      237.57      200.91      9.05 o
  -1   7   9      291.66      294.46      5.51 o
   1   7   9      343.16      333.35      7.42 o
   3   7   9       93.95       75.91      5.13 o
   5   7   9        1.18       -1.28      3.11 o
  -6   8   9        0.60        1.94      5.15 o
  -4   8   9        5.86        5.84      2.54 o
  -2   8   9      362.26      368.54      6.22 o
   0   8   9      343.33      345.26      7.24 o
   2   8   9     1324.23     1251.16     22.49 o
   4   8   9       44.56       51.16      4.56 o
  -5   9   9        7.76        5.36      3.34 o
  -3   9   9      171.89      162.45      6.12 o
  -1   9   9       34.98       33.27      2.24 o
   1   9   9      258.55      246.96      5.87 o
   3   9   9        2.91        3.12      3.55 o
   5   9   9        3.25        3.37      3.67 o
  -4  10   9       43.87       53.20      4.74 o
  -2  10   9       98.51       99.52      4.68 o
   0  10   9       34.71       31.53      2.62 o
   2  10   9      118.84      100.97      5.84 o
   4  10   9        4.54        1.06      3.22 o
  -5  11   9        2.45        4.81      3.54 o
  -3  11   9      116.55      126.26      6.66 o
  -1  11   9       10.55        7.53      1.94 o
   1  11   9      741.26      741.03     12.51 o
   3  11   9       72.46       68.12      4.91 o
   5  11   9       16.31       19.54      5.09 o
  -4  12   9       97.22       99.36      5.35 o
  -2  12   9      201.12      217.62      6.11 o
   0  12   9       23.30       25.28      2.96 o
   2  12   9      857.60      818.80     15.94 o
   4  12   9       18.10       26.26      6.31 o
  -5  13   9       11.89       11.93      4.11 o
  -3  13   9       25.50       34.15      4.14 o
  -1  13   9       61.29       69.27      3.71 o
   1  13   9      180.49      163.39      5.78 o
   3  13   9       16.01       17.57      4.60 o
  -4  14   9       89.73       87.49      5.43 o
  -2  14   9        8.43        8.62      3.13 o
   0  14   9       97.77      100.97      4.25 o
   2  14   9      191.36      184.79      7.48 o
   4  14   9       15.97       27.59      4.77 o
  -5  15   9        2.20       -1.31      3.60 o
  -3  15   9       50.05       39.27      4.37 o
  -1  15   9       23.77       26.20      3.47 o
   1  15   9      312.26      306.75     12.01 o
   3  15   9       46.63       52.72      6.50 o
  -4  16   9       98.39      100.60      6.05 o
  -2  16   9       57.42       61.25      4.68 o
   0  16   9       68.49       69.21      4.88 o
   2  16   9       81.38       88.94      5.54 o
   4  16   9        3.87       -3.83      3.83 o
  -5  17   9        0.68        3.55      4.36 o
  -3  17   9       11.72       12.90      3.96 o
  -1  17   9       28.14       32.91      3.39 o
   1  17   9      144.43      143.46      7.87 o
   3  17   9        8.05        9.10      4.45 o
  -4  18   9       38.64       40.03      5.02 o
  -2  18   9       78.99       86.26      5.59 o
   0  18   9      147.31      151.01      8.28 o
   2  18   9       48.51       47.25      5.66 o
   4  18   9       80.01       87.47     13.16 o
  -3  19   9        2.58       -0.78      3.68 o
  -1  19   9       61.86       62.27      4.51 o
   1  19   9       25.23       13.21      4.84 o
   3  19   9       26.25       28.93      6.62 o
  -4  20   9        3.31        6.10      4.33 o
  -2  20   9       13.53       12.12      4.32 o
   0  20   9       18.21       18.55      4.78 o
   2  20   9        5.82       16.30      5.84 o
  -3  21   9        0.81        2.02      4.05 o
  -1  21   9        9.03       13.70      6.70 o
   1  21   9        7.54        1.30      4.70 o
   3  21   9        8.02       10.14      5.77 o
  -2  22   9       48.40       61.60      6.90 o
   0  22   9       13.82       12.67      4.93 o
   2  22   9       13.28       14.74      6.33 o
  -3  23   9        6.47        5.46      5.39 o
  -1  23   9       35.73       41.86      7.80 o
   1  23   9       11.28       12.36      5.27 o
  -2  24   9       21.14       29.94     21.77 o
   0  24   9       12.64       19.71      5.47 o
   2  24   9        2.85        5.45      6.34 o
  -1  25   9        5.24        8.93      6.39 o
   1  25   9        6.12        3.10      5.26 o
   0  26   9        8.36       21.97      7.42 o
  -6   0  10        3.37        6.38      4.29 o
  -4   0  10       29.72       38.61      3.83 o
  -2   0  10      132.44      130.25      4.57 o
   0   0  10      927.92      941.16     19.33 o
   2   0  10      441.65      440.68     11.15 o
   4   0  10       63.10       64.68      5.37 o
  -5   1  10       18.54       21.82      2.74 o
  -3   1  10      351.60      330.63      7.37 o
  -1   1  10      149.77      147.93      4.07 o
   1   1  10       75.89       70.17      2.75 o
   3   1  10      203.83      180.42      5.38 o
   5   1  10        6.33        8.98      3.79 o
  -6   2  10        1.81       -0.14      2.91 o
  -4   2  10       20.95       14.71      2.95 o
  -2   2  10       68.96       68.23      2.40 o
   0   2  10       21.04       18.45      3.06 o
   2   2  10       93.36       86.75      3.47 o
   4   2  10       32.58       34.87      3.57 o
  -5   3  10       17.96       21.25      2.72 o
  -3   3  10      486.84      439.21     16.24 o
  -1   3  10      113.06      117.12      3.29 o
   1   3  10      148.35      152.61      4.41 o
   3   3  10       97.78       98.94      4.12 o
   5   3  10        9.55       10.49      3.85 o
  -6   4  10        0.46        3.07      4.47 o
  -4   4  10       19.34       17.84      3.17 o
  -2   4  10       25.29       27.13      1.86 o
   0   4  10       38.92       41.40      2.83 o
   2   4  10      797.03      776.74     13.16 o
   4   4  10        4.98        8.65      3.02 o
  -5   5  10       19.83       19.87      3.56 o
  -3   5  10      652.23      618.44     13.69 o
  -1   5  10       53.49       49.78      2.21 o
   1   5  10      399.05      380.89      7.96 o
   3   5  10       83.79       81.48      4.38 o
   5   5  10        7.44        5.98      3.44 o
  -6   6  10        8.16        9.29      8.89 o
  -4   6  10       25.20       28.56      3.18 o
  -2   6  10       92.96      101.11      3.27 o
   0   6  10      358.52      394.83      9.83 o
   2   6  10      229.98      240.75      7.67 o
   4   6  10       13.97       20.59      3.47 o
  -5   7  10       22.98       26.98      3.88 o
  -3   7  10      359.71      357.62      9.92 o
  -1   7  10      113.62      112.00      3.45 o
   1   7  10      330.36      321.93      7.33 o
   3   7  10       36.44       35.27      3.88 o
   5   7  10       12.45       12.67      3.86 o
  -4   8  10       15.98       10.15      3.98 o
  -2   8  10        0.77       -1.31      1.89 o
   0   8  10       45.97       47.19      3.12 o
   2   8  10      907.91      877.93     16.57 o
   4   8  10       24.02       28.77      4.17 o
  -5   9  10        6.89        6.72      3.64 o
  -3   9  10       59.06       52.06      4.81 o
  -1   9  10      220.92      215.81      5.85 o
   1   9  10      427.88      429.17      8.97 o
   3   9  10        1.53        3.91      3.11 o
  -4  10  10       22.36       19.83      4.17 o
  -2  10  10       59.69       58.38      3.45 o
   0  10  10      227.85      230.84      6.22 o
   2  10  10      342.08      315.05      9.08 o
   4  10  10       91.26      113.58      6.36 o
  -5  11  10       15.44       14.73      4.26 o
  -3  11  10        5.45        7.90      3.68 o
  -1  11  10      120.75      119.04      4.49 o
   1  11  10      491.33      502.47     10.21 o
   3  11  10        0.40       -0.50      2.98 o
  -4  12  10       29.08       39.87      7.87 o
  -2  12  10       25.24       20.95      4.96 o
   0  12  10      113.22      121.61      4.93 o
   2  12  10       22.81       20.08      3.77 o
   4  12  10       12.44       16.51      4.16 o
  -5  13  10        3.73       10.54      4.18 o
  -3  13  10       64.93       68.26      7.90 o
  -1  13  10        5.30        3.26      2.39 o
   1  13  10       30.28       35.22      6.63 o
   3  13  10       36.14       40.79      4.71 o
  -4  14  10       26.23       32.29      4.99 o
  -2  14  10       13.71       10.52      3.87 o
   0  14  10       15.81       16.15      3.19 o
   2  14  10        3.59       -2.85      3.10 o
   4  14  10       35.71       40.15      5.14 o
  -5  15  10       10.00       10.05      4.53 o
  -3  15  10       48.74       41.43      5.26 o
  -1  15  10      195.58      208.68      9.37 o
   1  15  10       15.10        9.38      3.98 o
   3  15  10       11.36       19.60      7.74 o
  -4  16  10        7.78        9.05      4.17 o
  -2  16  10       44.57       40.84      6.19 o
   0  16  10       37.96       34.90      4.95 o
   2  16  10        6.75       11.73      5.32 o
   4  16  10       16.74       21.75      5.63 o
  -3  17  10        7.78        7.16      3.83 o
  -1  17  10        1.80       -2.06      3.01 o
   1  17  10       77.20       93.15      8.34 o
   3  17  10       10.53       12.41      5.57 o
  -4  18  10       30.98       28.12      5.69 o
  -2  18  10        9.08        9.52      4.80 o
   0  18  10        6.31        7.50      4.31 o
   2  18  10       41.18       56.49      8.15 o
  -3  19  10        2.08        4.09      3.99 o
  -1  19  10       53.30       48.76      5.82 o
   1  19  10       25.47       25.23      5.26 o
   3  19  10       19.13       12.14      6.28 o
  -4  20  10        8.41       11.07      4.65 o
  -2  20  10       19.09       18.00      5.39 o
   0  20  10       33.11       34.31      5.36 o
   2  20  10       32.51       35.19      6.69 o
  -3  21  10        5.98        0.02      5.08 o
  -1  21  10       23.36       29.59     10.16 o
   1  21  10       44.65       44.10      6.01 o
  -2  22  10       10.34        9.68      6.47 o
   0  22  10       10.63       12.90      4.99 o
   2  22  10       13.39       14.71      6.53 o
  -3  23  10       24.09       21.50      6.24 o
  -1  23  10        4.84        6.44      8.98 o
   1  23  10        8.79        8.52      5.24 o
  -2  24  10        1.18        0.81      6.75 o
   0  24  10        8.11       11.00      6.73 o
  -1  25  10       16.62       23.57      7.57 o
   1  25  10        4.88       10.03      7.13 o
  -5   1  11        3.50        5.76      3.30 o
  -3   1  11      100.11       93.56      5.36 o
  -1   1  11        1.42       -1.61      1.61 o
   1   1  11       22.42       21.06      1.82 o
   3   1  11       81.67       76.29      4.64 o
   5   1  11       16.43       29.10      4.72 o
  -6   2  11        2.19        5.62      4.29 o
  -4   2  11        1.85        2.03      2.97 o
  -2   2  11       26.93       24.68      2.20 o
   0   2  11       51.83       50.35      3.16 o
   2   2  11      252.15      251.79      5.77 o
   4   2  11        1.33        3.61      3.32 o
  -5   3  11        1.11        1.35      3.05 o
  -3   3  11      251.14      234.70      8.37 o
  -1   3  11       73.65       78.54      3.29 o
   1   3  11      221.90      220.54      5.57 o
   3   3  11       28.58       20.98      3.15 o
  -4   4  11       67.88       54.49      9.49 o
  -2   4  11       46.19       49.33      2.96 o
   0   4  11      118.12      111.17      5.26 o
   2   4  11        4.48        2.60      2.52 o
   4   4  11       12.35       10.80      3.27 o
  -5   5  11        0.51        2.16      3.32 o
  -3   5  11       35.94       31.48      5.08 o
  -1   5  11       12.82       10.45      2.21 o
   1   5  11       43.50       48.66      3.53 o
   3   5  11       29.52       29.09      3.35 o
  -4   6  11        7.49        9.41      4.54 o
  -2   6  11       60.27       57.47      3.75 o
   0   6  11        4.49        1.44      2.10 o
   2   6  11      107.40      103.34      5.42 o
   4   6  11       16.92       13.42      3.48 o
  -5   7  11       10.01       15.19      3.92 o
  -3   7  11       45.74       46.65      5.56 o
  -1   7  11       83.06       80.41      4.27 o
   1   7  11       16.96       11.98      2.68 o
   3   7  11       14.23       10.67      3.40 o
  -4   8  11       12.77       13.97      3.96 o
  -2   8  11       17.18       16.17      2.76 o
   0   8  11      396.31      386.54      8.28 o
   2   8  11       86.66       80.21      8.95 o
   4   8  11        5.13        3.46      3.68 o
  -5   9  11        4.69       -0.15      3.78 o
  -3   9  11       73.79       78.73      5.58 o
  -1   9  11       17.25       17.19      2.96 o
   1   9  11      338.86      322.03      8.85 o
   3   9  11        8.14        3.03      3.29 o
  -4  10  11       24.46       25.80      4.54 o
  -2  10  11       17.85       20.84      5.36 o
   0  10  11       23.59       24.79      5.06 o
   2  10  11       37.25       31.83      4.03 o
   4  10  11       12.56        8.85      3.88 o
  -5  11  11        3.46        8.92      4.16 o
  -3  11  11       45.27       41.02      5.08 o
  -1  11  11       57.31       60.64      5.65 o
   1  11  11      344.98      342.60      9.50 o
   3  11  11        6.20        9.60      4.12 o
  -4  12  11       23.86       15.22      4.53 o
  -2  12  11        4.12        5.85      4.15 o
   0  12  11      368.90      367.97      8.74 o
   2  12  11       10.98       13.11      3.55 o
   4  12  11        3.59       -2.49      3.61 o
  -5  13  11       18.29       19.77      4.92 o
  -3  13  11       11.36        9.96      4.07 o
  -1  13  11       60.21       67.52      5.00 o
   1  13  11       16.17       14.83      5.04 o
   3  13  11       23.77       29.51      4.55 o
  -4  14  11       54.63       55.14      5.76 o
  -2  14  11       50.97       47.54      6.56 o
   0  14  11      133.47      139.47      5.74 o
   2  14  11       14.98       11.85      4.46 o
   4  14  11       19.33       22.66      5.54 o
  -3  15  11        2.04        1.47      4.02 o
  -1  15  11       43.42       39.25      4.23 o
   1  15  11      120.05      133.49      8.73 o
   3  15  11        7.36       -1.58      4.51 o
  -4  16  11       46.68       46.66      6.07 o
  -2  16  11       33.51       27.51      6.42 o
   0  16  11        6.81        2.75      4.00 o
   2  16  11       12.83       21.80      5.53 o
  -3  17  11       31.45       39.54      8.02 o
  -1  17  11       24.06       23.44      4.78 o
   1  17  11      161.71      158.49     16.13 o
   3  17  11        5.99        5.78      8.51 o
  -4  18  11        4.18       11.74      6.28 o
  -2  18  11        0.03        3.02     10.31 o
   0  18  11       21.29       23.10      4.90 o
   2  18  11        8.39       -0.54      5.02 o
  -3  19  11        1.95        1.06      6.11 o
  -1  19  11        2.74       -4.97      7.34 o
   1  19  11        7.12        7.14      5.30 o
   3  19  11       29.70       37.46      7.58 o
  -2  20  11       53.63       59.17      8.47 o
   0  20  11       13.69       10.33      4.85 o
   2  20  11        5.43        1.30      7.26 o
  -3  21  11        4.89        6.21      6.78 o
  -1  21  11       31.54       34.22     10.05 o
   1  21  11       21.71       30.31      5.81 o
  -2  22  11       40.58       34.39     11.01 o
   0  22  11       11.99       13.59      6.48 o
   2  22  11        4.78        7.86      6.37 o
  -1  23  11        7.67       -1.47      9.54 o
   1  23  11       30.89       48.29     11.86 o
  -2  24  11       27.53       40.04     12.31 o
   0  24  11        9.53       12.94     12.51 o
  -4   0  12       16.57       16.88      5.59 o
  -2   0  12       62.15       65.00      5.26 o
   0   0  12      561.19      549.99     16.33 o
   2   0  12      644.01      660.33     28.24 o
   4   0  12      172.72      232.07     13.04 o
  -5   1  12        2.84        2.22      3.29 o
  -3   1  12       24.73       21.32      5.39 o
  -1   1  12      418.87      422.82      9.68 o
   1   1  12       36.37       33.65      2.60 o
   3   1  12        5.14        6.74      3.27 o
  -4   2  12        2.98        4.03      3.46 o
  -2   2  12        5.02        2.29      2.28 o
   0   2  12        7.39        5.12      2.34 o
   2   2  12       45.59       40.18      3.59 o
   4   2  12        7.67        2.11      3.90 o
  -5   3  12        7.94       10.39      3.74 o
  -3   3  12       47.80       41.02      4.83 o
  -1   3  12        7.14        1.10      2.99 o
   1   3  12      147.44      151.79      5.49 o
   3   3  12        1.08        1.39      3.06 o
  -4   4  12        1.85        1.08      3.42 o
  -2   4  12        9.89       11.15      2.59 o
   0   4  12      118.62      120.36      4.75 o
   2   4  12      239.09      240.69      9.12 o
   4   4  12       15.42       18.10      4.29 o
  -5   5  12        8.62       10.63      3.31 o
  -3   5  12       54.05       61.20      9.01 o
  -1   5  12       96.61       91.53      4.65 o
   1   5  12      542.64      539.20     11.89 o
   3   5  12       15.66       18.78      3.33 o
  -4   6  12       21.16       17.07      5.03 o
  -2   6  12       12.78        8.24      3.72 o
   0   6  12      160.11      164.23      6.20 o
   2   6  12       16.79       18.99      3.72 o
   4   6  12       39.71       41.83      5.01 o
  -5   7  12        1.77       -1.55      5.13 o
  -3   7  12      109.72      103.15     10.05 o
  -1   7  12       30.84       37.65      3.67 o
   1   7  12        9.03        7.18      3.86 o
   3   7  12       12.66       11.33      3.68 o
  -4   8  12        9.11        3.82      3.84 o
  -2   8  12       27.39       22.68      4.61 o
   0   8  12      173.42      177.75      6.59 o
   2   8  12       82.65       75.93      9.39 o
   4   8  12        4.16        1.75      3.91 o
  -5   9  12        9.56       11.35      4.31 o
  -3   9  12       33.00       25.56      5.11 o
  -1   9  12       27.21       28.60      3.45 o
   1   9  12      276.51      251.00     11.40 o
   3   9  12       10.57        8.24      3.61 o
  -4  10  12       54.45       49.03      5.51 o
  -2  10  12        9.32        7.39      3.83 o
   0  10  12      268.29      290.24      8.67 o
   2  10  12       52.98       56.56      4.95 o
   4  10  12        3.69        0.37      3.91 o
  -5  11  12       14.18       13.26      4.60 o
  -3  11  12       12.90        7.06      4.09 o
  -1  11  12       33.50       34.06      3.48 o
   1  11  12       30.25       27.64      4.71 o
   3  11  12        7.40        7.17      4.16 o
  -4  12  12        6.56        6.13      4.41 o
  -2  12  12        3.57       -2.13      8.92 o
   0  12  12      298.61      294.01      8.95 o
   2  12  12        2.41        3.09      3.86 o
   4  12  12       30.01       44.10      7.27 o
  -3  13  12       16.82       18.12      5.81 o
  -1  13  12       45.63       41.62      3.83 o
   1  13  12      106.50       90.08      6.80 o
   3  13  12       13.03        7.21      4.63 o
  -4  14  12        7.37       11.06      4.77 o
  -2  14  12        2.74       -3.60      4.79 o
   0  14  12      144.25      160.72      7.06 o
   2  14  12       23.21       24.63      6.57 o
  -3  15  12       31.85       39.46      8.36 o
  -1  15  12       19.59       16.70      6.57 o
   1  15  12      120.14      109.59      7.46 o
   3  15  12       37.78       38.59      7.21 o
  -4  16  12        0.77       -0.04      5.77 o
  -2  16  12       11.34        5.14     10.02 o
   0  16  12       13.77       11.97      4.62 o
   2  16  12        3.72       11.73     10.81 o
  -3  17  12        2.87        6.04      6.16 o
  -1  17  12       39.73       29.99      9.77 o
   1  17  12       70.21       88.84      7.12 o
   3  17  12        3.64       -4.60      8.16 o
  -4  18  12        0.28       -2.62      5.74 o
  -2  18  12       22.39       20.45      6.69 o
   0  18  12       41.29       46.11      5.92 o
   2  18  12       22.72       27.85     11.32 o
  -3  19  12        7.24        0.03      6.38 o
  -1  19  12        0.25       -4.40      8.58 o
   1  19  12        3.59        3.43      4.90 o
  -2  20  12        8.05        6.78      9.37 o
   0  20  12       25.92       27.37      7.74 o
   2  20  12        1.29        0.37      6.07 o
  -3  21  12        3.69        5.24     15.25 o
  -1  21  12        4.99       -7.23      8.92 o
   1  21  12       17.87       22.35      5.73 o
  -2  22  12       20.18       18.86     10.67 o
   0  22  12       13.98        5.42      6.38 o
  -1  23  12        3.66       16.04     10.45 o
  -5   1  13        5.16        8.07      3.97 o
  -3   1  13        4.36        2.53      3.50 o
  -1   1  13       89.67       86.07      4.80 o
   1   1  13      247.84      241.16      7.79 o
   3   1  13       43.26       47.26      5.49 o
  -4   2  13       44.44       39.56      6.32 o
  -2   2  13       18.84       10.59      4.17 o
   0   2  13      139.77      146.95      7.19 o
   2   2  13        2.04       -1.74      2.85 o
   4   2  13        8.47        5.73      4.02 o
  -5   3  13        1.29        0.13      3.73 o
  -3   3  13       14.56       11.77      4.06 o
  -1   3  13      258.35      266.81      7.90 o
   1   3  13       35.77       31.61      5.51 o
   3   3  13       13.42       15.21      3.89 o
  -4   4  13       37.42       26.10      4.89 o
  -2   4  13        0.48        3.15      3.64 o
   0   4  13       51.92       42.75      3.94 o
   2   4  13      204.95      197.88      8.93 o
   4   4  13       32.37       45.84      5.33 o
  -5   5  13        0.57        3.17      3.70 o
  -3   5  13       27.51       36.01      9.46 o
  -1   5  13       12.03        7.27      3.03 o
   1   5  13      407.88      408.66     14.98 o
   3   5  13        9.11       14.03      3.94 o
  -4   6  13      178.97      165.50      9.29 o
  -2   6  13       21.70       21.80      4.68 o
   0   6  13      170.04      186.57      6.95 o
   2   6  13       16.27       21.19      4.36 o
   4   6  13       30.94       35.73      5.78 o
  -5   7  13        8.66        5.40      3.57 o
  -3   7  13        8.39        4.89     13.36 o
  -1   7  13       26.32       26.65      3.47 o
   1   7  13      245.72      250.54     13.86 o
   3   7  13        7.71       12.52      4.53 o
  -4   8  13       47.83       51.25      5.58 o
  -2   8  13       13.53        8.02      4.11 o
   0   8  13      127.86      134.73      6.27 o
   2   8  13        2.23       -6.90      6.90 o
   4   8  13       14.35       16.76      5.87 o
  -5   9  13        3.51       -0.68      4.08 o
  -3   9  13       21.48       19.85      3.94 o
  -1   9  13      125.44      142.85      9.65 o
   1   9  13      235.19      243.78     11.88 o
   3   9  13       47.58       53.14      6.05 o
  -4  10  13       17.29       15.43      4.67 o
  -2  10  13       20.11       17.01      4.80 o
   0  10  13       28.12       22.05      3.72 o
   2  10  13        2.09       -0.91      3.83 o
  -3  11  13        6.22        7.00      5.25 o
  -1  11  13       22.86       23.72      3.71 o
   1  11  13      314.08      315.80     11.29 o
   3  11  13       49.07       67.50      6.98 o
  -4  12  13       10.70        6.89      5.75 o
  -2  12  13       73.19       70.33      5.93 o
   0  12  13       10.81        8.54      4.38 o
   2  12  13        8.31        5.58      4.26 o
  -3  13  13        3.01       -4.32      5.29 o
  -1  13  13       34.16       39.02      4.41 o
   1  13  13       50.54       49.53      5.75 o
   3  13  13       23.16       29.25      5.72 o
  -4  14  13       15.24       14.44      6.20 o
  -2  14  13        9.17        6.74      5.66 o
   0  14  13       26.39       22.28      5.13 o
   2  14  13        3.56       -0.97      4.75 o
  -3  15  13        6.19        9.96      6.09 o
  -1  15  13       12.64        9.12      4.30 o
   1  15  13       19.82       18.24      5.25 o
   3  15  13        0.40       -4.13      6.35 o
  -4  16  13        0.03       -1.68      6.32 o
  -2  16  13       14.84       16.21      6.49 o
   0  16  13        0.06       -1.40      4.31 o
   2  16  13       31.33       44.22      8.47 o
  -3  17  13       18.24       32.80      8.22 o
  -1  17  13        7.38        3.42      5.28 o
   1  17  13       46.88       51.69      6.32 o
  -2  18  13       18.14       30.40      7.49 o
   0  18  13       14.43        7.06      9.06 o
   2  18  13       22.20       24.10     15.11 o
  -3  19  13        1.91       -0.07      6.58 o
  -1  19  13       10.88       10.96      9.49 o
   1  19  13        1.16       -1.87      4.78 o
  -2  20  13        3.11       -0.62      9.26 o
   0  20  13        2.57        4.60     10.87 o
  -1  21  13        8.12        2.99      9.15 o
   1  21  13       17.68       29.99     10.14 o
   0  22  13       13.28       21.29     11.29 o
  -4   0  14       31.44       21.74      7.00 o
  -2   0  14        8.18       16.49      6.44 o
   0   0  14      163.85      192.97     10.26 o
   2   0  14      126.88      108.42     11.86 o
   4   0  14       32.99       25.24      9.32 o
  -5   1  14        1.80        7.92      4.29 o
  -3   1  14        4.27        0.37      6.35 o
  -1   1  14       20.89       21.14      3.47 o
   1   1  14       71.83       63.45      6.94 o
   3   1  14        3.82        2.66      4.77 o
  -4   2  14       27.51       22.49      4.91 o
  -2   2  14        1.82        1.85      3.85 o
   0   2  14       10.09       13.85      3.30 o
   2   2  14        9.45       10.81      5.32 o
  -5   3  14        4.54        6.07      4.24 o
  -3   3  14       22.13       16.51      5.20 o
  -1   3  14       29.42       31.96      3.85 o
   1   3  14       95.17       96.63     11.63 o
   3   3  14       11.47        6.86     14.15 o
  -4   4  14       59.66       59.05     15.84 o
  -2   4  14        7.62        3.00      3.85 o
   0   4  14       24.87       30.94      3.76 o
   2   4  14        5.69        5.32      4.68 o
  -5   5  14        6.29        6.57      3.75 o
  -3   5  14        2.37        4.74      4.15 o
  -1   5  14        2.87        0.57      2.91 o
   1   5  14       36.70       39.63     13.95 o
   3   5  14        1.62       -4.05      4.05 o
  -4   6  14       37.19       38.14      5.86 o
  -2   6  14        0.93        1.62      4.12 o
   0   6  14       28.30       28.90      3.99 o
   2   6  14        9.53       13.07      5.13 o
  -5   7  14        1.02        0.38      3.87 o
  -3   7  14        2.32        4.06      4.27 o
  -1   7  14       89.71       95.24      5.42 o
   1   7  14       41.29       38.32      7.14 o
   3   7  14       11.77        7.98      5.62 o
  -4   8  14       26.87       34.58      4.95 o
  -2   8  14       13.63       18.35      5.02 o
   0   8  14       82.47       78.82      7.94 o
   2   8  14        6.42        7.29      4.89 o
  -3   9  14        0.03        8.77      4.63 o
  -1   9  14       28.65       27.61      4.70 o
   1   9  14       97.95      102.97      9.77 o
   3   9  14        2.77        2.85      5.64 o
  -4  10  14        1.77       -0.09      4.09 o
  -2  10  14        4.90       10.61      4.81 o
   0  10  14      166.21      180.35     10.60 o
   2  10  14        3.21       -0.56      4.18 o
  -3  11  14        8.19        5.38      4.56 o
  -1  11  14       83.64       70.21      7.44 o
   1  11  14       66.09       74.59      6.55 o
   3  11  14       12.82       11.08      5.72 o
  -4  12  14        5.94       13.88      6.21 o
  -2  12  14       25.71       28.78      6.53 o
   0  12  14        0.80       -2.24      4.14 o
   2  12  14        1.19        0.92      4.80 o
  -3  13  14        0.09       -1.51      5.57 o
  -1  13  14       35.75       39.07      5.46 o
   1  13  14        9.03       10.47      4.79 o
   3  13  14        1.81       -2.32      5.31 o
  -4  14  14        1.11       -5.78      5.78 o
  -2  14  14        6.70        8.96      4.51 o
   0  14  14        4.35        6.87      4.58 o
   2  14  14        1.33       10.77      5.95 o
  -3  15  14       12.02        4.83     13.61 o
  -1  15  14        2.54        0.96      5.30 o
   1  15  14        1.10       -4.13      4.13 o
  -2  16  14       31.83       30.60      5.61 o
   0  16  14       27.43       23.45      6.90 o
   2  16  14       37.73       65.40      8.64 o
  -3  17  14        0.73        9.59      7.71 o
  -1  17  14        4.67       -1.19      8.64 o
   1  17  14        2.81        9.00      7.54 o
  -2  18  14        7.77        5.48      9.43 o
   0  18  14       24.15       30.39      7.11 o
  -1  19  14        5.87        9.94      9.43 o
   1  19  14        4.97        3.78      5.15 o
  -2  20  14        5.69       -3.90      9.54 o
   0  20  14       65.84       79.06     14.17 o
  -3   1  15        4.29       -1.14      4.01 o
  -1   1  15       92.97       96.47      5.56 o
   1   1  15      132.31      143.29      9.65 o
   3   1  15       13.07       16.47      6.39 o
  -4   2  15        7.23        3.84      4.55 o
  -2   2  15       32.62       23.27      5.27 o
   0   2  15       57.17       53.36      6.79 o
   2   2  15       11.95       12.73      5.39 o
  -3   3  15        1.70        9.67      4.42 o
  -1   3  15        4.77       -1.11      3.70 o
   1   3  15       36.65       41.63      6.82 o
   3   3  15       29.12       36.96     10.59 o
  -4   4  15       15.21       15.18      6.04 o
  -2   4  15        8.89        7.51      4.66 o
   0   4  15       67.80       68.37     15.90 o
   2   4  15        7.63        9.29      5.33 o
  -3   5  15        1.04        6.38      4.49 o
  -1   5  15      114.92      116.82     13.30 o
   1   5  15       16.83       13.30      5.67 o
   3   5  15       24.69       25.21      6.65 o
  -4   6  15       15.13       15.47      5.18 o
  -2   6  15       10.81        8.10      4.97 o
   0   6  15       39.59       40.43      6.42 o
   2   6  15        5.90        6.83      5.27 o
  -3   7  15        5.82        8.55      8.95 o
  -1   7  15       31.58       32.10      6.58 o
   1   7  15       30.33       28.47      6.03 o
   3   7  15        4.69        7.69      5.60 o
  -4   8  15        1.39        1.49      4.18 o
  -2   8  15        4.00        1.65      4.66 o
   0   8  15       10.48        7.74      5.73 o
   2   8  15        1.55        1.24      4.92 o
  -3   9  15        3.23        5.89      4.89 o
  -1   9  15      113.13      129.07      9.24 o
   1   9  15        5.55        6.87      5.41 o
   3   9  15        4.68       -0.26     11.72 o
  -4  10  15        0.88        0.11      4.26 o
  -2  10  15        7.60       13.25      5.47 o
   0  10  15        8.25        2.39      5.42 o
   2  10  15        7.49        4.89      7.00 o
  -3  11  15        0.17        0.06      4.21 o
  -1  11  15      117.88      116.64      9.13 o
   1  11  15       28.12       32.12      7.38 o
  -4  12  15        1.75        3.48      4.81 o
  -2  12  15        2.85        6.88      5.03 o
   0  12  15        9.53        7.00      4.70 o
   2  12  15       18.40       16.93      6.58 o
  -3  13  15        2.14        6.59      4.62 o
  -1  13  15       22.50       18.52      9.49 o
   1  13  15        7.42       10.78      4.86 o
  -2  14  15       11.74        9.43      4.87 o
   0  14  15       14.88       16.85      6.42 o
   2  14  15       11.13       20.04      6.94 o
  -3  15  15        3.52        3.57      4.96 o
  -1  15  15       18.41       24.40      9.54 o
   1  15  15        1.19       -4.52      4.52 o
  -2  16  15        5.23       13.53      6.20 o
   0  16  15       46.74       53.31     12.59 o
  -1  17  15        0.28       -4.69      8.81 o
   1  17  15        2.32        3.16      5.19 o
  -2  18  15        0.32        0.56      9.09 o
   0  18  15        7.92        4.91     10.50 o
  -1  19  15        2.76        7.91     10.16 o
  -4   0  16        8.40        2.71      6.78 o
  -2   0  16       87.66       97.13     11.69 o
   0   0  16      122.53      140.05     13.72 o
   2   0  16       37.43       50.54     10.39 o
  -3   1  16        1.23        4.98      4.73 o
  -1   1  16       26.75       42.48     11.32 o
   1   1  16       45.37       44.09      6.83 o
   3   1  16       17.70       28.37      6.97 o
  -4   2  16        0.97       -0.34      4.47 o
  -2   2  16        9.69       -0.71      4.45 o
   0   2  16       53.62       59.46      8.05 o
   2   2  16        1.26        3.24      4.83 o
  -3   3  16        1.38        7.52      4.77 o
  -1   3  16       13.85       11.87      6.78 o
   1   3  16       36.39       34.59      6.62 o
   3   3  16        6.69       19.61      6.84 o
  -4   4  16        3.64        1.13      4.68 o
  -2   4  16       63.02       60.19      7.15 o
   0   4  16       29.25       28.75      6.30 o
   2   4  16        2.89        9.84      5.83 o
  -3   5  16        0.22        0.84      4.46 o
  -1   5  16       44.90       47.84     11.72 o
   1   5  16       10.65        8.13      5.68 o
  -4   6  16        2.32       -0.60      4.82 o
  -2   6  16        4.71        3.23      5.04 o
   0   6  16       55.09       53.96      7.52 o
   2   6  16       13.72       12.40      8.53 o
  -3   7  16        1.92        0.38      4.63 o
  -1   7  16       10.86       18.69      6.03 o
   1   7  16        5.13        5.95      5.26 o
  -4   8  16        7.64        8.93      5.45 o
  -2   8  16        8.71       11.75      5.40 o
   0   8  16       80.84       82.61      8.56 o
   2   8  16        9.74       12.20      6.06 o
  -3   9  16        1.67        4.45      9.01 o
  -1   9  16       19.73       17.22      7.91 o
   1   9  16        0.67        0.56      4.86 o
  -2  10  16       12.72       17.76      6.06 o
   0  10  16      104.19      123.73     13.72 o
   2  10  16       24.86       33.79      7.45 o
  -3  11  16       10.01        9.62      4.81 o
   1  11  16        6.84        4.71      4.76 o
  -2  12  16       12.55       19.12      5.34 o
   0  12  16       73.02       73.64     13.16 o
  -3  13  16        5.29        9.33      5.23 o
  -1  13  16       15.17       22.59     10.22 o
   1  13  16        5.58       12.56      5.17 o
  -2  14  16        2.70        3.25      5.37 o
   0  14  16       46.52       48.79     11.35 o
  -1  15  16        1.14       -3.78      8.87 o
   1  15  16        8.97        5.78      5.37 o
  -2  16  16        9.21       12.99      9.88 o
   0  16  16       18.67       28.18     10.79 o
  -1  17  16        2.07        6.38      9.71 o
  -3   1  17        0.73       -1.49      4.57 o
  -1   1  17        9.23        7.13      7.79 o
   1   1  17        3.34        1.43      8.30 o
  -2   2  17       26.63       23.35      6.14 o
   0   2  17       26.25       27.21      6.56 o
   2   2  17       11.07        9.71      6.13 o
  -3   3  17        0.20       -3.07      4.57 o
  -1   3  17        1.64        8.30      7.79 o
   1   3  17       16.93       16.16      6.46 o
  -2   4  17        5.90       13.04      5.96 o
   0   4  17       38.63       64.43     11.01 o
   2   4  17        6.46        4.29      5.55 o
  -3   5  17        1.23       -3.82      4.77 o
   1   5  17        2.88       -1.85      5.22 o
  -2   6  17       17.05       19.33      7.26 o
   2   6  17        0.07       -4.33      5.68 o
  -3   7  17        0.54        8.64      5.68 o
   1   7  17        1.03       -1.36      5.39 o
  -2   8  17        6.49        3.35     12.79 o
  -3   9  17        6.16       11.82      5.92 o
   1   9  17        4.24        2.66      8.87 o
  -2  10  17        9.38        9.00      6.06 o
   1  11  17        1.36        4.27      5.04 o
  -2  12  17        6.91       11.54      6.38 o
   0  12  17       31.46       24.00     10.45 o
  -1  13  17        4.17       -0.11      9.32 o
   0  14  17       10.40       -8.13      9.71 o
  -2   0  18        7.10       21.40      9.20 o
  -3   1  18        0.23       -1.08      5.37 o
   1   1  18        6.32        2.57      5.77 o
  -2   2  18        6.71        8.57      5.94 o
  -3   3  18        1.96       -5.11      5.11 o
   1   3  18        4.97        8.39      6.12 o
  -2   4  18       21.05       25.98      6.55 o
  -3   5  18        0.47        9.44      6.04 o
   1   5  18        0.20        1.32      5.92 o
  -2   6  18       13.33       12.86      6.89 o
   1   7  18        3.45       -5.53      5.53 o
  -2   8  18       34.94       62.34     11.46 o
 
